# Supplementary material for: Identifying Common Genes Related to Platelet and Immunity for Lung Adenocarcinoma Prognosis Prediction
Source: Front Mol Biosci. 2020 Oct 29;7:563142. doi: 10.3389/fmolb.2020.563142 (PMC7658298; doi:10.3389/fmolb.2020.563142)
Supplement: Supplementary file 2 [file Table_1.XLSX]

## Sheet: PMDEG
id	age	gender	stage	T	M	N
TCGA-L4-A4E5	48	0	1	1	0	0
TCGA-50-6673	84	0	1	1	0	0
TCGA-MP-A4TA	75	0	1	1	0	0
TCGA-44-6145	62	0	1	1	0	0
TCGA-78-7162	75	1	1	1	0	0
TCGA-MP-A4TJ	62	0	1	1	0	0
TCGA-44-3918	60	0	1	1	0	0
TCGA-49-4486	72	1	1	1	0	0
TCGA-MP-A4T2	71	1	1	1	0	0
TCGA-49-4487	72	0	1	1	0	0
TCGA-49-4514	79	0	1	1	0	0
TCGA-44-2661	69	0	1	1	0	0
TCGA-L4-A4E6	67	1	1	1	0	0
TCGA-55-6980	56	1	1	1	0	0
TCGA-50-5935	86	0	1	1	0	0
TCGA-64-1681	61	0	1	1	0	0
TCGA-35-4122	69	1	1	1	0	0
TCGA-78-8655	77	0	1	1	0	0
TCGA-50-5942	67	0	1	1	0	0
TCGA-44-2664	66	0	1	1	0	0
TCGA-NJ-A4YF	50	0	1	1	0	0
TCGA-05-4389	70	1	1	1	0	0
TCGA-67-3771	77	0	1	1	0	0
TCGA-73-4662	65	0	1	1	0	0
TCGA-86-8076	42	1	1	1	0	0
TCGA-44-A47G	73	0	1	1	0	0
TCGA-50-5944	69	0	1	1	0	0
TCGA-35-4123	38	1	1	1	0	0
TCGA-38-7271	72	0	1	1	0	0
TCGA-55-6987	77	1	1	1	0	0
TCGA-50-7109	60	1	1	1	0	0
TCGA-83-5908	59	0	1	1	0	0
TCGA-55-1595	74	0	1	1	0	0
TCGA-44-2655	65	0	1	1	0	0
TCGA-91-6835	81	0	1	1	0	0
TCGA-67-3770	70	0	1	1	0	0
TCGA-44-3919	71	0	1	1	0	0
TCGA-50-8460	74	1	1	1	0	0
TCGA-64-1676	58	1	1	1	0	0
TCGA-91-6828	70	1	1	1	0	0
TCGA-97-8179	72	1	1	1	0	0
TCGA-95-7944	71	1	1	1	0	0
TCGA-MP-A4TH	70	0	1	1	0	0
TCGA-44-6144	58	1	1	1	0	0
TCGA-86-A456	78	0	1	1	0	0
TCGA-67-6216	57	0	1	1	0	0
TCGA-95-7947	67	1	1	1	0	0
TCGA-99-8028	50	0	1	1	0	0
TCGA-99-8032	61	1	1	1	0	0
TCGA-55-8089	56	1	1	1	0	0
TCGA-99-AA5R	70	0	1	1	0	0
TCGA-97-A4M6	45	0	1	1	0	0
TCGA-69-8255	71	1	1	1	0	0
TCGA-MN-A4N5	63	1	1	1	0	0
TCGA-55-8090	80	1	1	1	0	0
TCGA-97-A4M2	66	1	1	1	0	0
TCGA-50-8457	63	0	1	1	0	0
TCGA-97-A4M1	52	0	1	1	0	0
TCGA-69-7980	70	0	1	1	0	0
TCGA-55-8206	56	1	1	1	0	0
TCGA-44-3398	77	0	1	1	0	0
TCGA-97-A4M5	83	1	1	1	0	0
TCGA-S2-AA1A	68	0	1	1	0	0
TCGA-97-A4M3	69	0	1	1	0	0
TCGA-55-8085	64	1	1	1	0	0
TCGA-NJ-A4YQ	69	0	1	1	0	0
TCGA-44-7672	52	0	1	1	0	0
TCGA-69-7764	75	1	1	1	0	0
TCGA-55-7281	70	0	1	1	0	0
TCGA-69-7763	69	1	1	1	0	0
TCGA-97-A4M7	74	1	1	1	0	0
TCGA-86-8668	61	0	1	1	0	0
TCGA-44-6148	60	1	1	1	0	0
TCGA-4B-A93V	52	0	1	1	0	0
TCGA-86-7953	69	0	1	1	0	0
TCGA-86-8669	64	1	1	1	0	0
TCGA-73-7498	58	0	1	1	0	0
TCGA-55-8208	73	0	1	1	0	0
TCGA-55-7995	73	0	1	1	0	0
TCGA-MN-A4N4	57	1	1	1	0	0
TCGA-44-A4SS	73	1	1	1	0	0
TCGA-55-8203	69	0	1	1	0	0
TCGA-55-A57B	80	0	1	1	0	0
TCGA-91-6840	59	0	1	1	0	0
TCGA-50-5049	70	1	1	2	0	0
TCGA-55-1592	65	1	1	2	0	0
TCGA-55-6986	74	0	1	2	0	0
TCGA-NJ-A4YG	65	1	1	2	0	0
TCGA-50-5939	85	1	1	2	0	0
TCGA-05-4405	74	0	1	2	0	0
TCGA-78-8662	53	0	1	2	0	0
TCGA-50-5066	72	1	1	2	0	0
TCGA-78-7542	56	1	1	2	0	0
TCGA-78-7537	72	1	1	2	0	0
TCGA-50-6597	79	0	1	2	0	0
TCGA-44-2666	43	1	1	2	0	0
TCGA-05-4390	58	0	1	2	0	0
TCGA-05-4382	68	1	1	2	0	0
TCGA-05-4403	76	1	1	2	0	0
TCGA-78-7143	62	0	1	2	0	0
TCGA-62-A46P	65	1	1	2	0	0
TCGA-78-7163	60	1	1	2	0	0
TCGA-05-4417	51	0	1	2	0	0
TCGA-05-4430	59	0	1	2	0	0
TCGA-05-4433	82	1	1	2	0	0
TCGA-67-3772	82	0	1	2	0	0
TCGA-62-A46V	78	0	1	2	0	0
TCGA-67-3773	84	0	1	2	0	0
TCGA-50-5931	75	0	1	2	0	0
TCGA-44-2668	51	1	1	2	0	0
TCGA-55-6972	72	1	1	2	0	0
TCGA-44-3917	33	0	1	2	0	0
TCGA-62-A46R	54	0	1	2	0	0
TCGA-71-8520	60	0	1	2	0	0
TCGA-71-6725	48	0	1	2	0	0
TCGA-05-4422	68	1	1	2	0	0
TCGA-62-A46S	73	1	1	2	0	0
TCGA-50-6592	71	0	1	2	0	0
TCGA-64-5781	55	0	1	2	0	0
TCGA-38-4630	75	0	1	2	0	0
TCGA-05-4410	62	1	1	2	0	0
TCGA-78-7633	67	1	1	2	0	0
TCGA-78-7153	65	0	1	2	0	0
TCGA-49-4501	67	0	1	2	0	0
TCGA-86-8673	61	1	1	2	0	0
TCGA-50-6590	72	0	1	2	0	0
TCGA-78-7540	66	0	1	2	0	0
TCGA-NJ-A55A	76	0	1	2	0	0
TCGA-86-7954	68	0	1	2	0	0
TCGA-62-A470	84	1	1	2	0	0
TCGA-86-8075	66	0	1	2	0	0
TCGA-67-3774	73	0	1	2	0	0
TCGA-MP-A5C7	76	0	1	2	0	0
TCGA-64-5778	60	1	1	2	0	0
TCGA-05-4426	71	1	1	2	0	0
TCGA-38-4631	72	0	1	2	0	0
TCGA-44-2662	65	1	1	2	0	0
TCGA-MP-A4SV	67	1	1	2	0	0
TCGA-35-3615	57	1	1	2	0	0
TCGA-05-4249	67	1	1	2	0	0
TCGA-73-4658	80	0	1	2	0	0
TCGA-78-7155	68	1	1	2	0	0
TCGA-78-7152	65	1	1	2	0	0
TCGA-44-2656	59	1	1	2	0	0
TCGA-78-7535	45	1	1	2	0	0
TCGA-55-6969	52	1	1	2	0	0
TCGA-64-5774	60	1	1	2	0	0
TCGA-05-4420	41	1	1	2	0	0
TCGA-62-A46O	65	0	1	2	0	0
TCGA-69-7973	42	0	1	2	0	0
TCGA-55-8616	58	0	1	2	0	0
TCGA-55-7574	64	0	1	2	0	0
TCGA-55-7576	54	1	1	2	0	0
TCGA-97-A4LX	81	1	1	2	0	0
TCGA-86-8073	58	1	1	2	0	0
TCGA-86-7955	62	1	1	2	0	0
TCGA-67-6215	52	0	1	2	0	0
TCGA-44-8120	58	1	1	2	0	0
TCGA-97-A4M0	60	0	1	2	0	0
TCGA-NJ-A4YP	52	1	1	2	0	0
TCGA-38-4625	66	0	1	2	0	0
TCGA-44-7661	69	0	1	2	0	0
TCGA-44-A47B	79	1	1	2	0	0
TCGA-97-8177	59	0	1	2	0	0
TCGA-95-7948	42	0	1	2	0	0
TCGA-97-8172	75	0	1	2	0	0
TCGA-86-8358	44	1	1	2	0	0
TCGA-73-7499	81	0	1	2	0	0
TCGA-97-8175	55	0	1	2	0	0
TCGA-44-7671	64	1	1	2	0	0
TCGA-86-8585	57	1	1	2	0	0
TCGA-38-A44F	80	1	1	2	0	0
TCGA-55-A493	54	0	1	2	0	0
TCGA-44-8117	54	0	1	2	0	0
TCGA-86-A4P7	63	0	1	2	0	0
TCGA-44-4112	60	0	1	2	0	0
TCGA-05-5715	69	0	1	2	0	0
TCGA-55-A48Y	69	1	2	2	0	0
TCGA-MP-A4TF	58	0	2	2	0	0
TCGA-86-8280	54	0	2	2	0	0
TCGA-86-A4D0	48	1	2	2	0	0
TCGA-55-8205	76	0	2	2	0	0
TCGA-78-7539	75	0	2	2	0	0
TCGA-55-7910	50	0	2	2	0	0
TCGA-86-7713	70	1	2	2	0	0
TCGA-97-8174	67	1	2	2	0	0
TCGA-69-7760	73	1	2	3	0	0
TCGA-86-A4JF	56	1	2	3	0	0
TCGA-86-8672	59	1	2	3	0	0
TCGA-38-4629	68	1	2	3	0	0
TCGA-78-8648	58	0	2	3	0	0
TCGA-78-7161	69	0	2	3	0	0
TCGA-73-A9RS	41	1	2	3	0	0
TCGA-44-8119	73	1	2	3	0	0
TCGA-62-A472	70	1	2	3	0	0
TCGA-62-8397	70	0	2	3	0	0
TCGA-05-4424	70	1	2	3	0	0
TCGA-69-A59K	60	0	2	3	0	0
TCGA-44-6146	64	1	2	3	0	0
TCGA-50-8459	68	1	2	3	0	0
TCGA-62-8395	80	0	2	3	0	0
TCGA-99-7458	74	0	3	4	0	0
TCGA-86-8056	63	0	3	4	0	0
TCGA-64-5775	71	1	3	4	0	0
TCGA-53-7813	51	0	3	4	0	0
TCGA-78-7149	71	1	3	4	0	0
TCGA-73-4666	52	0	4	1	1	0
TCGA-55-6968	61	1	4	1	1	0
TCGA-53-7624	40	0	4	2	1	0
TCGA-50-6591	63	0	4	2	1	0
TCGA-73-4670	69	0	4	2	1	0
TCGA-86-7701	66	1	4	2	1	0
TCGA-MP-A4T7	75	0	4	2	1	0
TCGA-78-7167	77	1	4	2	1	0
TCGA-05-4425	70	0	4	2	1	0
TCGA-93-A4JN	71	1	4	2	1	0
TCGA-55-8094	51	1	4	2	1	0
TCGA-53-7626	76	0	2	1	0	1
TCGA-78-8640	59	1	2	1	0	1
TCGA-50-5055	79	0	2	1	0	1
TCGA-44-2659	65	0	2	1	0	1
TCGA-NJ-A55O	56	0	2	1	0	1
TCGA-38-4627	64	0	2	1	0	1
TCGA-44-7670	47	0	2	1	0	1
TCGA-05-5428	57	1	2	1	0	1
TCGA-55-A48X	63	0	2	1	0	1
TCGA-86-8074	62	0	2	1	0	1
TCGA-86-6851	73	0	2	1	0	1
TCGA-49-4506	68	0	2	2	0	1
TCGA-86-8278	63	0	2	2	0	1
TCGA-49-4505	61	0	2	2	0	1
TCGA-78-8660	69	1	2	2	0	1
TCGA-50-5932	75	1	2	2	0	1
TCGA-78-7147	67	0	2	2	0	1
TCGA-05-4397	65	1	2	2	0	1
TCGA-55-6975	61	1	2	2	0	1
TCGA-05-4427	65	0	2	2	0	1
TCGA-38-4628	65	0	2	2	0	1
TCGA-49-4510	51	0	2	2	0	1
TCGA-78-7148	71	1	2	2	0	1
TCGA-67-3776	57	0	2	2	0	1
TCGA-55-1596	55	1	2	2	0	1
TCGA-05-4432	66	1	2	2	0	1
TCGA-62-A46U	71	0	2	2	0	1
TCGA-44-2665	55	0	2	2	0	1
TCGA-55-6984	71	0	2	2	0	1
TCGA-MP-A4SW	53	1	2	2	0	1
TCGA-MP-A4SY	61	1	2	2	0	1
TCGA-55-6979	59	0	2	2	0	1
TCGA-64-5815	74	1	2	2	0	1
TCGA-05-5423	65	1	2	2	0	1
TCGA-78-7150	59	1	2	2	0	1
TCGA-55-6982	79	0	2	2	0	1
TCGA-55-6983	81	1	2	2	0	1
TCGA-78-7166	84	1	2	2	0	1
TCGA-MP-A4T4	68	0	2	2	0	1
TCGA-73-4668	66	0	2	2	0	1
TCGA-86-8279	46	1	2	2	0	1
TCGA-L9-A743	56	1	2	2	0	1
TCGA-MP-A4TI	72	1	2	2	0	1
TCGA-95-8494	67	1	2	2	0	1
TCGA-86-8674	50	1	2	2	0	1
TCGA-49-6742	70	1	2	2	0	1
TCGA-MN-A4N1	60	1	2	2	0	1
TCGA-86-7711	70	1	2	2	0	1
TCGA-95-7562	71	1	2	2	0	1
TCGA-86-8055	79	1	2	2	0	1
TCGA-95-A4VN	62	0	2	2	0	1
TCGA-73-4676	45	1	2	2	0	1
TCGA-L9-A7SV	69	1	2	2	0	1
TCGA-67-6217	73	0	2	2	0	1
TCGA-86-6562	52	1	2	2	0	1
TCGA-44-A47F	74	1	2	2	0	1
TCGA-95-7567	61	1	2	2	0	1
TCGA-86-8054	61	1	2	2	0	1
TCGA-05-5425	68	1	2	2	0	1
TCGA-86-8671	72	0	2	2	0	1
TCGA-62-A471	64	1	2	2	0	1
TCGA-49-4507	73	0	3	3	0	1
TCGA-97-8176	63	1	3	3	0	1
TCGA-05-4250	79	0	3	3	0	1
TCGA-73-4675	59	1	3	3	0	1
TCGA-NJ-A7XG	49	1	3	4	0	1
TCGA-05-4396	76	1	3	4	0	1
TCGA-50-5044	72	0	3	4	0	1
TCGA-38-4632	42	1	4	2	1	1
TCGA-78-7156	62	1	4	4	1	1
TCGA-05-4434	67	0	4	4	1	1
TCGA-78-7145	52	0	4	4	1	1
TCGA-55-8620	60	1	4	1	1	1
TCGA-55-8512	41	1	4	1	1	1
TCGA-55-6981	53	0	3	1	0	2
TCGA-44-6774	56	0	3	1	0	2
TCGA-64-1679	58	0	3	1	0	2
TCGA-MP-A4TC	77	1	3	1	0	2
TCGA-50-6593	49	0	3	1	0	2
TCGA-86-7714	61	0	3	1	0	2
TCGA-78-7146	71	0	3	2	0	2
TCGA-62-8402	73	0	3	2	0	2
TCGA-73-4659	66	1	3	2	0	2
TCGA-44-3396	74	0	3	2	0	2
TCGA-64-5779	61	1	3	2	0	2
TCGA-NJ-A4YI	87	0	3	2	0	2
TCGA-50-5930	47	1	3	2	0	2
TCGA-35-5375	61	1	3	2	0	2
TCGA-05-4384	66	1	3	2	0	2
TCGA-MP-A4TD	71	1	3	2	0	2
TCGA-62-8399	62	1	3	2	0	2
TCGA-50-5072	74	1	3	2	0	2
TCGA-64-1677	77	0	3	2	0	2
TCGA-55-1594	68	1	3	2	0	2
TCGA-62-A46Y	70	0	3	2	0	2
TCGA-78-7220	53	0	3	2	0	2
TCGA-50-6595	74	0	3	2	0	2
TCGA-05-5420	67	1	3	2	0	2
TCGA-50-5936	58	1	3	2	0	2
TCGA-78-7536	69	1	3	2	0	2
TCGA-MP-A4T8	68	1	3	2	0	2
TCGA-05-4245	81	1	3	2	0	2
TCGA-50-5051	42	0	3	2	0	2
TCGA-62-8398	55	1	3	2	0	2
TCGA-49-6745	82	1	3	2	0	2
TCGA-50-5941	55	0	3	2	0	2
TCGA-97-7554	83	0	3	2	0	2
TCGA-44-5643	53	1	3	2	0	2
TCGA-95-A4VK	74	0	3	2	0	2
TCGA-95-A4VP	66	0	3	2	0	2
TCGA-78-7154	72	1	3	3	0	2
TCGA-49-4490	45	0	3	3	0	2
TCGA-49-4494	77	1	3	3	0	2
TCGA-86-8359	52	1	3	3	0	2
TCGA-05-5429	60	1	3	3	0	2
TCGA-50-6594	79	0	3	3	0	2
TCGA-05-4418	69	1	3	3	0	2
TCGA-99-8025	72	0	3	3	0	2
TCGA-05-4415	57	1	3	4	0	2
TCGA-78-7158	59	0	3	4	0	2
TCGA-50-5933	72	1	3	4	0	2
TCGA-62-8394	65	0	3	4	0	2
TCGA-05-4395	76	1	3	4	0	2
TCGA-05-4244	70	1	4	2	1	2
TCGA-64-1680	63	1	4	2	1	2
TCGA-78-7160	61	1	4	4	1	2
TCGA-97-8171	81	1	4	2	1	2
TCGA-L9-A5IP	40	0	4	3	1	2
TCGA-05-4398	47	0	3	4	0	3

## Sheet: tcgaRisk
id	futime	fustat	CCNA2	TGFB2	riskScore	risk
TCGA-93-A4JO	0.090411	1	3.1562	12.3559	1.37072	high
TCGA-95-7039	0.0931507	0	6.60512	5.5572	1.09587	high
TCGA-91-6849	0.0958904	0	0.954985	3.2659	0.819161	low
TCGA-91-8499	0.0986301	0	22.8581	0.651951	1.44157	high
TCGA-73-4677	0.10411	1	2.01341	0.49149	0.739455	low
TCGA-95-7947	0.109589	0	7.30147	0.814784	0.88812	low
TCGA-73-4675	0.109589	0	2.00352	0.182585	0.728125	low
TCGA-91-A4BC	0.120548	0	7.65417	0.427483	0.881217	low
TCGA-99-8032	0.120548	0	3.63837	7.08915	1.07538	high
TCGA-55-8616	0.131507	0	1.99934	4.53058	0.900784	low
TCGA-NJ-A4YP	0.136986	0	6.36138	0.52676	0.850011	low
TCGA-L9-A5IP	0.158904	1	8.27063	0.434884	0.898904	low
TCGA-91-6830	0.164384	0	4.27927	3.66876	0.928174	high
TCGA-64-5775	0.169863	1	17.5955	0.615573	1.21822	high
TCGA-05-5715	0.169863	0	4.88042	1.81766	0.864019	low
TCGA-MP-A4TC	0.20274	1	8.64206	6.28871	1.21148	high
TCGA-91-6835	0.216438	0	3.20699	3.84934	0.905172	low
TCGA-95-8494	0.230137	0	12.9343	1.60608	1.10338	high
TCGA-MN-A4N5	0.230137	0	10.6311	1.29489	1.0103	high
TCGA-95-7562	0.238356	1	13.7148	1.43422	1.12149	high
TCGA-69-7979	0.243836	0	6.14065	3.24192	0.964131	high
TCGA-05-4415	0.249315	1	18.7497	14.1684	2.45373	high
TCGA-44-2666	0.265753	1	4.44349	3.5032	0.925476	low
TCGA-55-A490	0.271233	1	7.67416	0.505541	0.885151	low
TCGA-86-A4D0	0.317808	1	28.3766	3.35618	1.95974	high
TCGA-55-6975	0.323288	1	12.7285	4.14681	1.24145	high
TCGA-50-6591	0.326027	1	22.8386	17.2485	3.2474	high
TCGA-55-7727	0.326027	0	12.6142	1.12369	1.06675	high
TCGA-05-4250	0.331507	1	18.381	2.83336	1.39216	high
TCGA-86-8055	0.339726	1	5.46928	4.22935	0.990623	high
TCGA-93-7348	0.347945	0	2.89061	2.20756	0.826924	low
TCGA-69-8255	0.353425	0	7.2806	0.511483	0.874449	low
TCGA-73-4670	0.358904	0	14.1527	0.283134	1.07482	high
TCGA-95-7948	0.364384	0	3.31971	1.60456	0.81384	low
TCGA-38-A44F	0.364384	0	2.46827	2.86161	0.842502	low
TCGA-69-7978	0.367123	0	7.48327	1.79769	0.937292	high
TCGA-86-8056	0.380822	0	2.01098	5.54418	0.946972	high
TCGA-62-8394	0.380822	1	8.11825	2.7571	1.00232	high
TCGA-67-6216	0.386301	0	2.96824	0.642986	0.767817	low
TCGA-05-5423	0.413699	0	4.26215	2.54328	0.877925	low
TCGA-55-8092	0.421918	1	4.41378	0.72312	0.806921	low
TCGA-MP-A4T8	0.441096	1	9.37723	1.18687	0.965865	high
TCGA-95-7567	0.446575	0	7.79706	1.31812	0.924674	low
TCGA-73-4676	0.449315	0	7.25334	6.57316	1.17565	high
TCGA-97-8174	0.449315	1	1.47082	1.11852	0.749531	low
TCGA-69-7765	0.452055	0	5.00352	1.09228	0.837121	low
TCGA-MP-A4T7	0.457534	1	7.31966	1.25025	0.907785	low
TCGA-55-6712	0.468493	1	9.01941	11.0412	1.54731	high
TCGA-78-7146	0.473973	1	30.2095	6.25813	2.39392	high
TCGA-67-6215	0.476712	0	4.3939	0.723037	0.80641	low
TCGA-55-6978	0.482192	1	11.9009	7.5202	1.42659	high
TCGA-78-7158	0.490411	1	3.64793	5.44568	0.992527	high
TCGA-86-6851	0.490411	0	6.42681	1.01091	0.87221	low
TCGA-35-4123	0.49863	0	15.0462	2.49507	1.23213	high
TCGA-69-7974	0.50411	0	8.60336	1.54556	0.959198	high
TCGA-69-7761	0.509589	0	10.5673	3.93565	1.14745	high
TCGA-93-8067	0.509589	0	14.3859	0.853847	1.11347	high
TCGA-55-7914	0.512329	1	5.88786	7.67119	1.18812	high
TCGA-50-6595	0.517808	1	8.93253	11.8635	1.60646	high
TCGA-44-3919	0.520548	0	6.1309	0.96321	0.862063	low
TCGA-L9-A443	0.528767	1	3.1483	1.56272	0.807781	low
TCGA-44-3918	0.539726	0	8.15463	1.20443	0.930005	high
TCGA-69-7760	0.553425	0	5.41916	2.80481	0.922407	low
TCGA-71-8520	0.575342	1	7.61564	7.50259	1.24458	high
TCGA-78-7161	0.589041	0	1.30507	0.763658	0.732764	low
TCGA-44-7662	0.59726	0	12.5081	6.46334	1.38092	high
TCGA-91-6848	0.613699	0	34.2458	11.4854	3.51366	high
TCGA-64-5815	0.613699	0	5.77858	1.09925	0.858202	low
TCGA-35-4122	0.616438	0	27.2939	1.77132	1.75231	high
TCGA-69-7973	0.630137	0	8.25999	0.756537	0.912868	low
TCGA-55-6979	0.649315	1	5.47804	3.54242	0.958119	high
TCGA-55-7284	0.665753	1	2.13028	4.1187	0.886463	low
TCGA-05-4402	0.668493	1	6.18025	4.03219	1.00343	high
TCGA-78-7536	0.668493	1	15.8569	1.2525	1.18953	high
TCGA-44-2668	0.673973	0	15.6759	2.58003	1.26218	high
TCGA-50-5072	0.684932	1	18.0911	1.17072	1.27158	high
TCGA-44-3398	0.693151	0	2.9212	3.6737	0.889339	low
TCGA-4B-A93V	0.69589	0	4.03997	1.87258	0.843606	low
TCGA-71-6725	0.70137	0	3.28971	16.4201	1.67965	high
TCGA-50-5936	0.70411	1	3.5674	6.26115	1.03034	high
TCGA-78-7166	0.706849	1	6.23383	0.114438	0.829664	low
TCGA-44-8120	0.712329	0	3.24147	18.7985	1.88425	high
TCGA-49-AAR9	0.712329	1	20.9118	2.43586	1.47918	high
TCGA-35-5375	0.723288	0	10.1089	0.660222	0.963325	high
TCGA-49-4507	0.734247	1	12.0358	0.434786	1.01266	high
TCGA-05-4418	0.750685	1	10.2836	0.380686	0.955494	high
TCGA-05-5429	0.753425	1	12.3857	1.2261	1.06439	high
TCGA-50-5930	0.772603	1	3.5634	2.22929	0.84562	low
TCGA-44-8119	0.780822	0	8.1597	7.77336	1.2831	high
TCGA-44-A47B	0.786301	0	3.89483	0.607769	0.789305	low
TCGA-93-7347	0.813699	0	3.90459	2.31679	0.858472	low
TCGA-44-6146	0.827397	0	2.04303	4.93477	0.920062	low
TCGA-05-4396	0.830137	1	4.56793	4.32685	0.967371	high
TCGA-MP-A4TD	0.841096	1	2.8164	0.84077	0.771573	low
TCGA-L9-A444	0.841096	0	4.96157	1.87565	0.868704	low
TCGA-50-7109	0.843836	1	5.73349	0.931064	0.849949	low
TCGA-91-6831	0.849315	0	7.11979	5.28642	1.0992	high
TCGA-78-7542	0.879452	1	31.0784	4.87133	2.2991	high
TCGA-78-8660	0.879452	1	15.1366	0.766855	1.13539	high
TCGA-91-6828	0.884932	0	3.9844	1.99007	0.846982	low
TCGA-44-7660	0.890411	0	7.9565	1.5132	0.938272	high
TCGA-78-7539	0.89589	0	1.17257	3.76741	0.845329	low
TCGA-44-6145	0.89863	0	2.65571	2.31182	0.825001	low
TCGA-MP-A4TF	0.920548	1	6.80101	0.592908	0.864717	low
TCGA-50-6593	0.920548	1	7.65618	4.31199	1.06592	high
TCGA-MP-A4TJ	0.928767	1	4.98763	1.21849	0.841887	low
TCGA-73-A9RS	0.931507	1	13.8223	0.161193	1.0573	high
TCGA-55-7907	0.939726	1	5.39848	2.78821	0.921055	low
TCGA-44-A47G	0.961644	0	4.94305	3.79693	0.953847	high
TCGA-86-8585	0.967123	0	8.06404	1.38044	0.93537	high
TCGA-49-6761	0.969863	0	4.86232	3.40194	0.933187	high
TCGA-38-4631	0.969863	1	26.9959	0.152199	1.60354	high
TCGA-44-6774	0.989041	0	4.12613	2.60475	0.876789	low
TCGA-44-6148	0.991781	0	0.763516	5.46391	0.906742	low
TCGA-05-4422	1	0	6.55059	0.464226	0.852502	low
TCGA-44-7661	1.00274	0	20.4807	4.86667	1.64359	high
TCGA-49-6743	1.01096	0	5.32242	4.44506	0.9965	high
TCGA-50-6594	1.0137	1	13.0459	0.0976098	1.02843	high
TCGA-44-4112	1.0137	0	8.16529	1.72307	0.95425	high
TCGA-44-6775	1.0137	0	7.69067	5.76014	1.14551	high
TCGA-91-6840	1.01918	0	8.84524	4.71572	1.1289	high
TCGA-55-8620	1.0274	1	19.0543	0.359191	1.25987	high
TCGA-86-6562	1.03014	1	6.36873	5.15337	1.06641	high
TCGA-44-5645	1.04932	0	2.16087	8.32301	1.09018	high
TCGA-49-4490	1.05479	1	1.82243	3.55619	0.854016	low
TCGA-67-3774	1.05479	0	1.98882	1.3654	0.771187	low
TCGA-44-8117	1.05479	0	3.68752	7.56044	1.10221	high
TCGA-44-A479	1.07397	0	6.57363	0.630136	0.860084	low
TCGA-99-7458	1.07397	0	3.54393	1.89856	0.831522	low
TCGA-44-3917	1.07397	0	17.8706	1.34117	1.27332	high
TCGA-44-2657	1.09589	0	4.82576	4.79717	0.99802	high
TCGA-44-2665	1.09589	0	2.40765	5.15903	0.941019	high
TCGA-86-8674	1.10959	0	3.21355	0.269319	0.759771	low
TCGA-86-A456	1.10959	0	2.0877	5.68575	0.955878	high
TCGA-44-6144	1.11507	0	1.03118	6.61747	0.967601	high
TCGA-69-8254	1.12055	0	1.7389	4.08663	0.874176	low
TCGA-44-A4SU	1.12055	1	3.27374	2.40982	0.845344	low
TCGA-44-3396	1.12603	0	5.30296	2.98663	0.92724	low
TCGA-69-7980	1.12603	0	5.56721	4.78391	1.02105	high
TCGA-69-7764	1.13425	0	2.37778	11.8155	1.30244	high
TCGA-62-A46Y	1.13425	1	4.3293	1.26659	0.826472	low
TCGA-44-A4SS	1.13699	0	8.66809	3.06801	1.03556	high
TCGA-86-A4P7	1.13699	0	3.76627	3.69568	0.91443	low
TCGA-55-8619	1.13973	0	2.5464	3.21133	0.859177	low
TCGA-91-6836	1.14247	0	13.9826	3.0415	1.22366	high
TCGA-44-5643	1.14247	0	16.6158	2.50419	1.29547	high
TCGA-55-8507	1.14521	0	5.71315	1.13525	0.857938	low
TCGA-44-7672	1.14521	0	10.7473	1.57005	1.02777	high
TCGA-86-7713	1.15616	0	5.11303	0.646521	0.821889	low
TCGA-67-6217	1.15616	0	1.3453	0.690992	0.731091	low
TCGA-86-8668	1.1589	0	2.20888	4.05034	0.885701	low
TCGA-53-7813	1.16164	0	6.59015	1.72388	0.907881	low
TCGA-05-4384	1.16712	0	1.53733	1.26681	0.756584	low
TCGA-69-8253	1.16712	0	1.62784	0.587224	0.733919	low
TCGA-67-3773	1.16986	0	2.19006	0.666717	0.750009	low
TCGA-49-4505	1.1726	1	1.86773	1.14833	0.760114	low
TCGA-MP-A4TI	1.17534	1	15.9384	5.71181	1.48366	high
TCGA-86-A4P8	1.18082	0	1.65191	8.5106	1.08266	high
TCGA-91-8497	1.18904	1	1.3846	3.89291	0.856267	low
TCGA-50-5931	1.18904	1	6.39219	13.4867	1.605	high
TCGA-55-6543	1.19178	0	0.916387	9.02406	1.08468	high
TCGA-97-8179	1.19178	0	4.38004	1.02069	0.817892	low
TCGA-L4-A4E6	1.19178	0	1.49834	3.22945	0.831883	low
TCGA-55-A4DF	1.20548	1	15.2983	0.366809	1.11908	high
TCGA-55-8505	1.20548	0	7.14279	0.89977	0.887357	low
TCGA-44-6147	1.20822	0	2.29286	4.83906	0.92303	low
TCGA-55-7725	1.21096	0	2.70177	5.83757	0.981911	high
TCGA-L9-A50W	1.21096	1	2.09555	2.83053	0.831355	low
TCGA-86-8359	1.21644	1	2.94524	2.25957	0.830468	low
TCGA-44-7659	1.21644	0	1.59285	0.548199	0.731707	low
TCGA-62-8398	1.21644	1	11.3597	1.04065	1.02107	high
TCGA-49-6742	1.21918	0	6.94336	3.56874	1.00489	high
TCGA-44-2661	1.22192	0	2.52082	6.19851	0.993713	high
TCGA-MP-A4TH	1.22192	0	1.47349	0.895488	0.741452	low
TCGA-55-8615	1.22192	0	5.64599	0.092795	0.813509	low
TCGA-38-6178	1.2274	0	3.71351	8.22147	1.13941	high
TCGA-67-4679	1.2274	0	1.90338	2.55126	0.815091	low
TCGA-05-4417	1.24658	0	5.05411	1.0914	0.838426	low
TCGA-86-8673	1.24658	0	6.08941	0.277872	0.832517	low
TCGA-05-5420	1.25205	0	9.51979	0.192314	0.924111	low
TCGA-05-4434	1.25205	1	11.9592	14.8262	2.04401	high
TCGA-50-5939	1.26027	1	5.63254	13.1755	1.54318	high
TCGA-55-8087	1.26575	0	1.33217	1.31569	0.753489	low
TCGA-55-6970	1.27123	1	5.63955	3.78648	0.974608	high
TCGA-44-A47A	1.27671	0	4.20025	0.778627	0.803668	low
TCGA-73-4668	1.27945	0	7.08044	4.08446	1.03508	high
TCGA-97-8176	1.28219	1	13.25	1.12393	1.08845	high
TCGA-55-7816	1.28219	1	2.13264	4.69386	0.911854	low
TCGA-55-8299	1.28493	1	6.3415	5.6891	1.09381	high
TCGA-86-7701	1.29863	0	20.1341	1.0343	1.34749	high
TCGA-86-8278	1.30411	0	4.04456	2.64904	0.876427	low
TCGA-55-8097	1.30411	0	1.5649	3.34621	0.838418	low
TCGA-L9-A8F4	1.30411	0	5.9432	6.66652	1.13307	high
TCGA-50-5051	1.30959	1	5.31825	1.08257	0.845099	low
TCGA-55-8302	1.30959	0	8.1306	2.07464	0.969756	high
TCGA-86-8075	1.31233	0	4.29308	8.46373	1.17435	high
TCGA-44-2662	1.31507	0	14.8265	5.99338	1.45225	high
TCGA-55-A494	1.31781	0	7.60785	0.512533	0.883598	low
TCGA-86-8279	1.32055	0	3.70916	2.69443	0.869103	low
TCGA-97-7941	1.32603	0	1.59128	4.49241	0.887564	low
TCGA-55-7573	1.33425	0	1.31997	4.83093	0.894685	low
TCGA-86-8076	1.33973	0	1.92014	0.618569	0.741878	low
TCGA-91-7771	1.34795	0	3.8049	1.22086	0.81105	low
TCGA-44-5644	1.36438	0	6.34872	1.1597	0.876419	low
TCGA-97-8177	1.36712	0	2.49707	0.901507	0.76609	low
TCGA-J2-A4AG	1.36986	0	1.78667	0.675137	0.7408	low
TCGA-44-6779	1.36986	1	13.1588	15.0882	2.15051	high
TCGA-91-8496	1.38356	0	1.55975	1.61489	0.770138	low
TCGA-64-5779	1.38904	0	7.75785	1.78756	0.945003	high
TCGA-86-7955	1.39178	0	20.8197	0.619227	1.34934	high
TCGA-S2-AA1A	1.40548	0	1.29756	2.6691	0.804239	low
TCGA-55-8204	1.41096	0	4.96182	6.57581	1.09355	high
TCGA-55-8621	1.41096	0	2.9411	3.42407	0.879087	low
TCGA-55-8514	1.42466	0	0.934783	1.07625	0.735398	low
TCGA-49-6745	1.43014	0	6.40557	3.08849	0.964971	high
TCGA-93-A4JQ	1.4411	0	7.27542	3.80519	1.02734	high
TCGA-44-2659	1.44932	0	2.55385	3.55703	0.874052	low
TCGA-44-7670	1.45479	0	14.8565	4.73711	1.36689	high
TCGA-55-8301	1.46301	0	6.28553	1.06458	0.870604	low
TCGA-44-7671	1.46575	0	3.12853	0.851023	0.779625	low
TCGA-86-A4JF	1.46849	0	13.4926	1.2081	1.10137	high
TCGA-55-8614	1.46849	0	8.74463	6.83852	1.24859	high
TCGA-55-7911	1.47123	0	11.5614	0.593823	1.00537	high
TCGA-55-8510	1.47671	0	6.6547	10.051	1.36778	high
TCGA-97-A4M3	1.47945	0	1.36584	1.41376	0.757924	low
TCGA-55-8094	1.48219	0	6.58878	0.753951	0.865729	low
TCGA-97-8172	1.49315	0	1.70774	1.77292	0.779764	low
TCGA-55-A57B	1.49589	0	2.4321	5.50084	0.957644	high
TCGA-55-8203	1.49863	0	5.86355	1.07289	0.859403	low
TCGA-J2-A4AD	1.50685	1	8.46589	15.0399	1.84932	high
TCGA-69-8453	1.50685	0	3.9266	1.58479	0.828821	low
TCGA-97-8175	1.50959	0	6.0414	1.46634	0.881067	low
TCGA-55-8511	1.51233	0	12.6248	2.30823	1.13084	high
TCGA-95-A4VN	1.51507	0	9.58087	1.31957	0.978448	high
TCGA-44-7667	1.52603	0	23.8551	0.295285	1.46202	high
TCGA-55-7913	1.53699	1	14.0143	0.363966	1.07437	high
TCGA-97-7937	1.54521	0	3.37702	7.33027	1.07919	high
TCGA-L9-A7SV	1.54795	0	5.14242	2.02594	0.880145	low
TCGA-55-7903	1.55342	0	12.7529	1.51496	1.09218	high
TCGA-50-5941	1.55342	0	8.76097	2.21969	0.996349	high
TCGA-97-8171	1.55616	0	2.68931	0.233548	0.745961	low
TCGA-97-A4M6	1.55616	0	2.8498	11.5495	1.30492	high
TCGA-67-3772	1.56986	0	2.63127	0.9817	0.772378	low
TCGA-44-7669	1.5726	1	20.4472	8.13048	1.92641	high
TCGA-44-2655	1.57534	0	1.36133	6.35492	0.965274	high
TCGA-L4-A4E5	1.58356	0	5.96299	0.704324	0.846692	low
TCGA-05-4403	1.58356	0	3.60768	1.61852	0.821853	low
TCGA-93-A4JP	1.58356	0	5.45043	9.0414	1.25311	high
TCGA-MP-A4TK	1.59452	1	10.7778	7.52533	1.37712	high
TCGA-44-2656	1.59452	0	8.13109	1.78307	0.956022	high
TCGA-78-7147	1.60548	1	4.06593	2.20164	0.858014	low
TCGA-50-8459	1.6137	0	2.43391	3.63043	0.873876	low
TCGA-86-7953	1.61918	0	16.3246	1.06084	1.19599	high
TCGA-69-A59K	1.61918	0	5.479	0.919978	0.842673	low
TCGA-78-7154	1.62466	1	11.6978	2.8469	1.1275	high
TCGA-62-A46P	1.6274	1	1.97366	1.6759	0.782627	low
TCGA-55-A492	1.63288	0	0.9246	0.159441	0.702885	low
TCGA-55-8090	1.63836	1	4.22996	1.45389	0.831469	low
TCGA-55-8205	1.6411	0	14.0965	3.79375	1.27416	high
TCGA-55-8091	1.64384	0	3.73831	2.03698	0.842344	low
TCGA-97-A4M1	1.64658	0	1.49296	4.53311	0.886572	low
TCGA-NJ-A55R	1.65205	0	4.31029	8.29545	1.16534	high
TCGA-91-A4BD	1.65205	0	1.56772	0.555102	0.731373	low
TCGA-55-7994	1.65205	0	15.8408	2.09978	1.23929	high
TCGA-86-7954	1.65753	0	6.12343	1.15826	0.870131	low
TCGA-95-A4VP	1.65753	0	4.51645	1.02502	0.821605	low
TCGA-05-4382	1.66301	0	4.23595	1.2667	0.824038	low
TCGA-55-8512	1.66301	1	1.10266	1.47226	0.753793	low
TCGA-55-A4DG	1.66575	0	2.80029	5.28462	0.958663	high
TCGA-55-7283	1.66849	0	4.16493	1.28853	0.823068	low
TCGA-05-4405	1.67123	0	2.60649	14.571	1.50142	high
TCGA-67-3771	1.67123	0	7.27988	0.865024	0.8897	low
TCGA-67-3770	1.67123	0	2.89873	1.69408	0.806597	low
TCGA-97-A4LX	1.68219	0	5.5975	0.625272	0.83372	low
TCGA-NJ-A7XG	1.69041	0	1.13829	1.61067	0.759776	low
TCGA-55-8508	1.69041	0	3.56114	0.592799	0.780441	low
TCGA-50-5044	1.70959	1	10.5591	3.72509	1.13539	high
TCGA-97-A4M2	1.70959	0	1.97815	1.93578	0.792764	low
TCGA-86-7714	1.71233	1	2.66785	2.54427	0.834766	low
TCGA-55-A491	1.71507	0	3.06718	0.532599	0.766073	low
TCGA-78-7148	1.71507	1	8.84131	0.606551	0.923014	low
TCGA-97-8552	1.71507	0	1.43199	3.01543	0.821483	low
TCGA-64-1677	1.72055	1	12.035	0.328976	1.0074	high
TCGA-97-A4M7	1.72329	0	3.5996	1.9076	0.833357	low
TCGA-55-A48Y	1.72603	0	5.17445	0.633531	0.822964	low
TCGA-86-7711	1.72603	0	14.1982	0.341916	1.07947	high
TCGA-97-A4M5	1.73699	0	3.54835	2.21784	0.844744	low
TCGA-55-A48Z	1.78356	0	6.44351	0.833767	0.865133	low
TCGA-95-A4VK	1.78356	0	3.6315	1.3412	0.811379	low
TCGA-97-A4M0	1.7863	0	2.04537	0.973627	0.757888	low
TCGA-55-7726	1.7863	0	9.41424	9.4049	1.44612	high
TCGA-50-5935	1.78904	1	1.57513	7.55902	1.03086	high
TCGA-86-8358	1.78904	0	40.3673	1.45913	2.61014	high
TCGA-99-8033	1.79726	1	9.53136	1.51787	0.986449	high
TCGA-97-8547	1.8	0	2.08898	1.74034	0.787972	low
TCGA-99-AA5R	1.80274	0	2.02163	5.5795	0.948932	high
TCGA-L9-A743	1.81918	0	7.1539	2.56218	0.962956	high
TCGA-78-7150	1.82466	1	14.5919	0.510292	1.10205	high
TCGA-05-4425	1.83288	0	5.63504	12.4824	1.49179	high
TCGA-55-7576	1.83562	0	3.74047	7.25233	1.08752	high
TCGA-05-5428	1.83562	0	12.6674	1.06461	1.06546	high
TCGA-J2-A4AE	1.83836	0	2.80502	2.01325	0.816877	low
TCGA-55-8208	1.84658	0	6.60549	2.0626	0.923515	low
TCGA-49-6767	1.85479	0	19.0972	4.03446	1.51035	high
TCGA-49-AAQV	1.85479	1	7.2539	1.01675	0.895599	low
TCGA-78-7160	1.85753	0	11.5465	5.27309	1.26368	high
TCGA-50-5946	1.87945	0	17.2556	4.93027	1.48874	high
TCGA-55-A48X	1.88767	0	4.33193	3.24595	0.910669	low
TCGA-69-7763	1.89041	0	1.27763	1.85876	0.772462	low
TCGA-86-8280	1.92055	0	3.18766	1.58723	0.809759	low
TCGA-55-1592	1.92055	1	5.06304	2.98087	0.919967	low
TCGA-55-8089	1.92329	1	10.58	11.4012	1.65457	high
TCGA-55-7728	1.92877	0	2.17902	0.919637	0.759091	low
TCGA-55-7724	1.93151	0	6.9739	7.14785	1.19856	high
TCGA-73-4659	1.94795	1	6.43885	0.841503	0.865333	low
TCGA-73-7499	1.9589	0	14.6576	0.80302	1.12029	high
TCGA-93-A4JN	1.96712	0	6.99282	8.52133	1.28271	high
TCGA-55-8096	1.96986	1	2.83798	2.55543	0.839732	low
TCGA-J2-8194	1.98356	0	1.94188	0.518716	0.738767	low
TCGA-05-4433	2	0	9.29116	0.922033	0.950826	high
TCGA-05-4397	2.00274	1	48.0856	0.333112	3.15358	high
TCGA-J2-8192	2.02466	0	2.90283	5.13859	0.954927	high
TCGA-86-8073	2.0274	0	5.7868	6.27682	1.10616	high
TCGA-86-8054	2.0411	0	23.5974	7.32761	2.04631	high
TCGA-78-7153	2.08219	0	4.57062	3.77923	0.941853	high
TCGA-55-6984	2.08219	1	3.82604	4.95364	0.974374	high
TCGA-05-4430	2.08493	0	5.44051	8.0997	1.19626	high
TCGA-05-4432	2.08493	0	5.46022	1.33495	0.859462	low
TCGA-50-5944	2.09315	0	2.51325	8.12388	1.0917	high
TCGA-55-7815	2.11781	0	8.64342	0.550398	0.914732	low
TCGA-97-7554	2.12329	0	5.18852	2.57793	0.905581	low
TCGA-50-6592	2.12877	1	16.9412	0.93925	1.21232	high
TCGA-50-8457	2.13425	0	1.29062	1.73689	0.768182	low
TCGA-05-4427	2.16712	0	15.0687	0.615505	1.12459	high
TCGA-55-8513	2.16712	0	2.19031	1.85942	0.795126	low
TCGA-05-4426	2.16712	0	2.37677	2.37059	0.820107	low
TCGA-73-4666	2.19178	0	29.7375	0.439448	1.77366	high
TCGA-38-7271	2.19178	1	2.93874	2.55541	0.842413	low
TCGA-78-7220	2.21096	1	18.9699	0.68409	1.27666	high
TCGA-55-7570	2.25753	0	26.5396	20.9136	4.36871	high
TCGA-83-5908	2.25753	0	23.0116	2.22052	1.56424	high
TCGA-78-7145	2.26301	1	8.18839	3.27518	1.03036	high
TCGA-MN-A4N1	2.26575	0	17.6383	1.70148	1.2865	high
TCGA-50-8460	2.27123	0	1.98908	0.895764	0.75366	low
TCGA-86-8671	2.29863	0	3.69073	1.6213	0.824129	low
TCGA-91-6847	2.30685	0	7.43823	3.65287	1.02497	high
TCGA-49-4487	2.34247	1	8.93538	1.18002	0.952133	high
TCGA-38-4629	2.36712	1	28.5171	5.10785	2.14478	high
TCGA-49-4488	2.38082	1	8.24815	1.72271	0.956739	high
TCGA-55-7281	2.38904	0	2.85327	3.44274	0.877449	low
TCGA-49-AAR4	2.40822	1	7.03333	3.83808	1.02114	high
TCGA-78-7540	2.4137	0	1.97853	1.21961	0.765452	low
TCGA-05-5425	2.41644	0	13.2642	0.516421	1.05702	high
TCGA-50-5942	2.41918	0	0.776587	3.62678	0.829072	low
TCGA-NJ-A4YQ	2.4274	0	4.19965	2.76208	0.885629	low
TCGA-55-8206	2.43288	0	1.63772	4.05659	0.870101	low
TCGA-55-7995	2.43562	0	11.4106	1.17626	1.02953	high
TCGA-49-6744	2.43836	0	1.88396	6.27327	0.977457	high
TCGA-49-4510	2.45479	1	0.888352	1.10003	0.735174	low
TCGA-MP-A4TE	2.45479	1	7.44699	2.00064	0.945567	high
TCGA-55-8085	2.47671	0	10.8219	0.305333	0.968334	high
TCGA-49-4512	2.47945	1	1.62935	2.508	0.806342	low
TCGA-62-A472	2.49315	0	7.39915	1.16743	0.906389	low
TCGA-73-4662	2.49863	0	2.27397	0.503233	0.746007	low
TCGA-05-4420	2.49863	0	13.0072	0.182861	1.03147	high
TCGA-05-4424	2.50137	0	9.99924	3.81019	1.1201	high
TCGA-64-5778	2.53699	0	4.42764	0.491017	0.798152	low
TCGA-53-7626	2.54521	1	4.00744	18.6145	1.91317	high
TCGA-55-5899	2.54795	0	27.5784	1.31147	1.72878	high
TCGA-86-8669	2.56986	0	1.51684	0.772442	0.738009	low
TCGA-50-5066	2.5863	0	15.0172	2.33695	1.22151	high
TCGA-78-7535	2.6	1	3.639	0.700802	0.786515	low
TCGA-MP-A4TA	2.60274	1	10.8797	0.690253	0.988567	high
TCGA-55-7227	2.60822	1	5.15961	2.76674	0.913157	low
TCGA-78-7156	2.67397	1	1.21388	0.765077	0.730703	low
TCGA-55-8207	2.67671	0	1.11709	4.0787	0.856808	low
TCGA-44-6777	2.70411	1	2.24276	3.09629	0.846179	low
TCGA-78-7633	2.72329	0	1.76582	0.742965	0.742775	low
TCGA-55-7574	2.72603	1	4.35546	0.973344	0.815363	low
TCGA-55-6982	2.72603	1	4.93598	5.64378	1.0439	high
TCGA-49-4506	2.73699	1	11.5403	0.0629773	0.978917	high
TCGA-55-7910	2.84932	0	13.9669	0.310746	1.06996	high
TCGA-53-7624	2.85753	1	28.5607	0.420748	1.70726	high
TCGA-99-8025	2.90411	0	3.57312	3.02934	0.879679	low
TCGA-53-A4EZ	2.93425	0	12.7243	0.152977	1.02078	high
TCGA-38-4630	2.93973	1	37.4595	8.75558	3.4031	high
TCGA-49-4494	2.96164	1	12.6431	0.959873	1.0592	high
TCGA-78-7149	2.99452	0	1.39718	0.510107	0.725835	low
TCGA-44-6778	3.0411	0	4.38575	12.3531	1.42491	high
TCGA-99-8028	3.06301	0	3.69251	1.80123	0.831469	low
TCGA-05-4390	3.08493	0	20.6864	0.233128	1.31849	high
TCGA-64-1680	3.08493	0	2.94261	0.360205	0.756644	low
TCGA-49-AARN	3.10959	1	4.57493	1.50525	0.842714	low
TCGA-38-4627	3.14247	1	2.90169	7.3394	1.06356	high
TCGA-64-1681	3.19726	1	2.09189	4.46163	0.900381	low
TCGA-78-7155	3.20822	1	51.6021	0.915022	3.62672	high
TCGA-MN-A4N4	3.21918	0	2.2183	4.21319	0.893058	low
TCGA-55-1594	3.2274	0	9.91245	4.26844	1.14238	high
TCGA-64-1678	3.25753	0	33.2881	0.300165	1.97112	high
TCGA-73-7498	3.25753	0	1.2862	1.97006	0.776895	low
TCGA-62-A470	3.27123	1	4.15099	1.44264	0.828937	low
TCGA-64-5781	3.29315	0	5.39299	18.4517	1.98305	high
TCGA-78-7152	3.29315	0	3.41314	0.437188	0.770897	low
TCGA-78-8648	3.31233	1	5.62288	1.71416	0.88009	low
TCGA-62-8395	3.33151	0	1.62707	9.71344	1.14744	high
TCGA-78-7159	3.34521	0	8.30647	0.423285	0.899413	low
TCGA-49-AARE	3.36712	1	4.91581	0.23013	0.800289	low
TCGA-55-6985	3.37808	0	4.06174	5.57591	1.01205	high
TCGA-50-5932	3.38356	1	2.19553	3.82941	0.8758	low
TCGA-55-6969	3.39452	0	1.37043	4.0641	0.863088	low
TCGA-62-A471	3.4137	0	17.8925	0.526182	1.22436	high
TCGA-91-6829	3.44658	1	3.8936	7.97885	1.13238	high
TCGA-MP-A4T9	3.46575	1	4.69621	3.14322	0.916607	low
TCGA-50-6597	3.47397	1	1.64814	0.511578	0.731675	low
TCGA-97-7546	3.52055	0	2.87117	4.35599	0.918101	low
TCGA-50-6590	3.52877	1	21.5366	12.5409	2.47468	high
TCGA-62-8397	3.53151	0	1.29449	0.775548	0.732945	low
TCGA-55-6968	3.54247	1	7.40679	1.68865	0.930046	high
TCGA-38-4632	3.71781	1	10.2392	3.26276	1.09879	high
TCGA-05-4389	3.75068	0	8.40152	0.379302	0.900182	low
TCGA-55-6981	3.77808	1	3.48816	6.41054	1.0353	high
TCGA-55-6971	3.83562	0	4.43347	3.6167	0.930339	high
TCGA-49-4501	3.89315	1	2.18175	1.07958	0.765126	low
TCGA-05-4398	3.92055	0	9.01132	2.08053	0.997454	high
TCGA-62-A46O	3.98356	1	17.3641	0.191259	1.18446	high
TCGA-38-4628	4.08767	1	6.69557	3.40506	0.989083	high
TCGA-62-8402	4.10411	1	13.0862	0.79895	1.06573	high
TCGA-50-5068	4.10685	1	8.69456	1.6959	0.969079	high
TCGA-MP-A4SY	4.11233	1	6.72698	2.17043	0.931981	high
TCGA-05-4249	4.1726	0	2.57656	2.85833	0.845259	low
TCGA-73-4658	4.38356	1	4.55027	1.44926	0.839751	low
TCGA-78-7537	4.44384	1	1.14765	0.416519	0.716832	low
TCGA-55-6972	4.47123	1	1.82538	2.87982	0.826269	low
TCGA-62-A46S	4.52877	1	2.0964	1.26319	0.769954	low
TCGA-64-1679	4.61918	0	4.89806	11.3388	1.37803	high
TCGA-49-4514	4.65753	0	17.3379	0.524166	1.20293	high
TCGA-62-A46R	4.72603	1	7.99486	1.87299	0.95611	high
TCGA-64-1676	4.73425	0	10.6429	0.879969	0.990345	high
TCGA-MP-A4SW	4.87123	1	5.1503	0.854176	0.83127	low
TCGA-MP-A4T6	4.90411	1	2.13569	0.207778	0.73208	low
TCGA-O1-A52J	4.92603	1	1.97592	1.08148	0.760229	low
TCGA-50-5055	5.0137	1	5.10734	1.31375	0.849035	low
TCGA-MP-A5C7	5.10137	0	2.54944	2.30482	0.821949	low
TCGA-97-7553	5.12329	0	5.70137	5.36184	1.05483	high
TCGA-49-AAR3	5.1863	0	12.8309	11.3589	1.77306	high
TCGA-NJ-A4YG	5.21644	0	1.54179	0.456386	0.727249	low
TCGA-97-7552	5.29315	0	3.6475	3.55539	0.904762	low
TCGA-44-6776	5.30959	0	0.788605	4.12236	0.849762	low
TCGA-97-7547	5.38356	0	0.797176	2.86067	0.799064	low
TCGA-55-1596	5.65753	0	11.3181	0.138876	0.975675	high
TCGA-55-6980	5.77808	0	1.0708	6.68318	0.971938	high
TCGA-55-6987	5.85479	0	7.84738	1.36064	0.928078	low
TCGA-50-5049	5.87945	0	8.1382	3.08936	1.01941	high
TCGA-NJ-A4YF	5.92055	0	3.50941	0.0729185	0.759578	low
TCGA-50-5045	5.95616	1	5.49302	2.25781	0.900128	low
TCGA-62-A46V	6.02466	0	4.86371	1.0559	0.831942	low
TCGA-49-AAR2	6.09315	0	6.17306	0.17219	0.830415	low
TCGA-49-4486	6.35068	1	1.11691	0.275159	0.711195	low
TCGA-78-8655	6.46575	0	2.76774	1.8778	0.81052	low
TCGA-50-5933	6.55616	1	5.08873	5.08914	1.02085	high
TCGA-55-6642	6.70959	0	4.80911	1.20024	0.836396	low
TCGA-64-5774	6.9863	0	16.0987	0.736303	1.16875	high
TCGA-38-4626	7.10959	0	1.82671	1.29478	0.764592	low
TCGA-MP-A4T4	7.16986	1	9.84123	1.75805	1.00796	high
TCGA-MP-A4SV	7.17808	1	13.2547	1.05598	1.085	high
TCGA-78-7167	7.34521	1	0.583835	0.580604	0.709835	low
TCGA-62-8399	7.3863	0	4.93734	1.75841	0.863069	low
TCGA-55-6983	7.73425	0	2.46516	1.74732	0.797682	low
TCGA-38-4625	8.14521	0	16.162	1.21147	1.19866	high
TCGA-78-7162	8.68219	1	1.85991	2.47756	0.811038	low
TCGA-55-6986	8.93425	0	1.63687	4.55391	0.891527	low
TCGA-78-8662	9.20822	1	10.4642	2.43266	1.06256	high
TCGA-49-AARO	10.2986	0	5.23381	5.21214	1.03175	high
TCGA-49-AAR0	12.7534	0	4.55174	1.45781	0.840142	low
TCGA-78-7143	13.5918	1	8.14586	1.70121	0.952643	high
TCGA-49-AARR	13.6767	0	1.37962	2.19165	0.787696	low
TCGA-78-8640	17.8849	0	12.0845	0.724076	1.02869	high
TCGA-49-AARQ	18.4438	0	8.49558	0.221952	0.895935	low
TCGA-78-7163	18.663	0	0.794795	0.406882	0.708537	low

## Sheet: tcgaClinical
id	age	gender	stage	T	M	N
TCGA-L4-A4E5	48	0	1	1	0	0
TCGA-50-6673	84	0	1	1	0	0
TCGA-MP-A4TA	75	0	1	1	0	0
TCGA-44-6145	62	0	1	1	0	0
TCGA-78-7162	75	1	1	1	0	0
TCGA-MP-A4TJ	62	0	1	1	0	0
TCGA-44-3918	60	0	1	1	0	0
TCGA-49-4486	72	1	1	1	0	0
TCGA-MP-A4T2	71	1	1	1	0	0
TCGA-49-4487	72	0	1	1	0	0
TCGA-49-4514	79	0	1	1	0	0
TCGA-44-2661	69	0	1	1	0	0
TCGA-L4-A4E6	67	1	1	1	0	0
TCGA-55-6980	56	1	1	1	0	0
TCGA-50-5935	86	0	1	1	0	0
TCGA-64-1681	61	0	1	1	0	0
TCGA-35-4122	69	1	1	1	0	0
TCGA-78-8655	77	0	1	1	0	0
TCGA-50-5942	67	0	1	1	0	0
TCGA-44-2664	66	0	1	1	0	0
TCGA-NJ-A4YF	50	0	1	1	0	0
TCGA-05-4389	70	1	1	1	0	0
TCGA-67-3771	77	0	1	1	0	0
TCGA-73-4662	65	0	1	1	0	0
TCGA-86-8076	42	1	1	1	0	0
TCGA-44-A47G	73	0	1	1	0	0
TCGA-50-5944	69	0	1	1	0	0
TCGA-35-4123	38	1	1	1	0	0
TCGA-38-7271	72	0	1	1	0	0
TCGA-55-6987	77	1	1	1	0	0
TCGA-50-7109	60	1	1	1	0	0
TCGA-83-5908	59	0	1	1	0	0
TCGA-55-1595	74	0	1	1	0	0
TCGA-44-2655	65	0	1	1	0	0
TCGA-91-6835	81	0	1	1	0	0
TCGA-67-3770	70	0	1	1	0	0
TCGA-44-3919	71	0	1	1	0	0
TCGA-50-8460	74	1	1	1	0	0
TCGA-64-1676	58	1	1	1	0	0
TCGA-91-6828	70	1	1	1	0	0
TCGA-97-8179	72	1	1	1	0	0
TCGA-95-7944	71	1	1	1	0	0
TCGA-MP-A4TH	70	0	1	1	0	0
TCGA-44-6144	58	1	1	1	0	0
TCGA-86-A456	78	0	1	1	0	0
TCGA-67-6216	57	0	1	1	0	0
TCGA-95-7947	67	1	1	1	0	0
TCGA-99-8028	50	0	1	1	0	0
TCGA-99-8032	61	1	1	1	0	0
TCGA-55-8089	56	1	1	1	0	0
TCGA-99-AA5R	70	0	1	1	0	0
TCGA-97-A4M6	45	0	1	1	0	0
TCGA-69-8255	71	1	1	1	0	0
TCGA-MN-A4N5	63	1	1	1	0	0
TCGA-55-8090	80	1	1	1	0	0
TCGA-97-A4M2	66	1	1	1	0	0
TCGA-50-8457	63	0	1	1	0	0
TCGA-97-A4M1	52	0	1	1	0	0
TCGA-69-7980	70	0	1	1	0	0
TCGA-55-8206	56	1	1	1	0	0
TCGA-44-3398	77	0	1	1	0	0
TCGA-97-A4M5	83	1	1	1	0	0
TCGA-S2-AA1A	68	0	1	1	0	0
TCGA-97-A4M3	69	0	1	1	0	0
TCGA-55-8085	64	1	1	1	0	0
TCGA-NJ-A4YQ	69	0	1	1	0	0
TCGA-44-7672	52	0	1	1	0	0
TCGA-69-7764	75	1	1	1	0	0
TCGA-55-7281	70	0	1	1	0	0
TCGA-69-7763	69	1	1	1	0	0
TCGA-97-A4M7	74	1	1	1	0	0
TCGA-86-8668	61	0	1	1	0	0
TCGA-44-6148	60	1	1	1	0	0
TCGA-4B-A93V	52	0	1	1	0	0
TCGA-86-7953	69	0	1	1	0	0
TCGA-86-8669	64	1	1	1	0	0
TCGA-73-7498	58	0	1	1	0	0
TCGA-55-8208	73	0	1	1	0	0
TCGA-55-7995	73	0	1	1	0	0
TCGA-MN-A4N4	57	1	1	1	0	0
TCGA-44-A4SS	73	1	1	1	0	0
TCGA-55-8203	69	0	1	1	0	0
TCGA-55-A57B	80	0	1	1	0	0
TCGA-91-6840	59	0	1	1	0	0
TCGA-50-5049	70	1	1	2	0	0
TCGA-55-1592	65	1	1	2	0	0
TCGA-55-6986	74	0	1	2	0	0
TCGA-NJ-A4YG	65	1	1	2	0	0
TCGA-50-5939	85	1	1	2	0	0
TCGA-05-4405	74	0	1	2	0	0
TCGA-78-8662	53	0	1	2	0	0
TCGA-50-5066	72	1	1	2	0	0
TCGA-78-7542	56	1	1	2	0	0
TCGA-78-7537	72	1	1	2	0	0
TCGA-50-6597	79	0	1	2	0	0
TCGA-44-2666	43	1	1	2	0	0
TCGA-05-4390	58	0	1	2	0	0
TCGA-05-4382	68	1	1	2	0	0
TCGA-05-4403	76	1	1	2	0	0
TCGA-78-7143	62	0	1	2	0	0
TCGA-62-A46P	65	1	1	2	0	0
TCGA-78-7163	60	1	1	2	0	0
TCGA-05-4417	51	0	1	2	0	0
TCGA-05-4430	59	0	1	2	0	0
TCGA-05-4433	82	1	1	2	0	0
TCGA-67-3772	82	0	1	2	0	0
TCGA-62-A46V	78	0	1	2	0	0
TCGA-67-3773	84	0	1	2	0	0
TCGA-50-5931	75	0	1	2	0	0
TCGA-44-2668	51	1	1	2	0	0
TCGA-55-6972	72	1	1	2	0	0
TCGA-44-3917	33	0	1	2	0	0
TCGA-62-A46R	54	0	1	2	0	0
TCGA-71-8520	60	0	1	2	0	0
TCGA-71-6725	48	0	1	2	0	0
TCGA-05-4422	68	1	1	2	0	0
TCGA-62-A46S	73	1	1	2	0	0
TCGA-50-6592	71	0	1	2	0	0
TCGA-64-5781	55	0	1	2	0	0
TCGA-38-4630	75	0	1	2	0	0
TCGA-05-4410	62	1	1	2	0	0
TCGA-78-7633	67	1	1	2	0	0
TCGA-78-7153	65	0	1	2	0	0
TCGA-49-4501	67	0	1	2	0	0
TCGA-86-8673	61	1	1	2	0	0
TCGA-50-6590	72	0	1	2	0	0
TCGA-78-7540	66	0	1	2	0	0
TCGA-NJ-A55A	76	0	1	2	0	0
TCGA-86-7954	68	0	1	2	0	0
TCGA-62-A470	84	1	1	2	0	0
TCGA-86-8075	66	0	1	2	0	0
TCGA-67-3774	73	0	1	2	0	0
TCGA-MP-A5C7	76	0	1	2	0	0
TCGA-64-5778	60	1	1	2	0	0
TCGA-05-4426	71	1	1	2	0	0
TCGA-38-4631	72	0	1	2	0	0
TCGA-44-2662	65	1	1	2	0	0
TCGA-MP-A4SV	67	1	1	2	0	0
TCGA-35-3615	57	1	1	2	0	0
TCGA-05-4249	67	1	1	2	0	0
TCGA-73-4658	80	0	1	2	0	0
TCGA-78-7155	68	1	1	2	0	0
TCGA-78-7152	65	1	1	2	0	0
TCGA-44-2656	59	1	1	2	0	0
TCGA-78-7535	45	1	1	2	0	0
TCGA-55-6969	52	1	1	2	0	0
TCGA-64-5774	60	1	1	2	0	0
TCGA-05-4420	41	1	1	2	0	0
TCGA-62-A46O	65	0	1	2	0	0
TCGA-69-7973	42	0	1	2	0	0
TCGA-55-8616	58	0	1	2	0	0
TCGA-55-7574	64	0	1	2	0	0
TCGA-55-7576	54	1	1	2	0	0
TCGA-97-A4LX	81	1	1	2	0	0
TCGA-86-8073	58	1	1	2	0	0
TCGA-86-7955	62	1	1	2	0	0
TCGA-67-6215	52	0	1	2	0	0
TCGA-44-8120	58	1	1	2	0	0
TCGA-97-A4M0	60	0	1	2	0	0
TCGA-NJ-A4YP	52	1	1	2	0	0
TCGA-38-4625	66	0	1	2	0	0
TCGA-44-7661	69	0	1	2	0	0
TCGA-44-A47B	79	1	1	2	0	0
TCGA-97-8177	59	0	1	2	0	0
TCGA-95-7948	42	0	1	2	0	0
TCGA-97-8172	75	0	1	2	0	0
TCGA-86-8358	44	1	1	2	0	0
TCGA-73-7499	81	0	1	2	0	0
TCGA-97-8175	55	0	1	2	0	0
TCGA-44-7671	64	1	1	2	0	0
TCGA-86-8585	57	1	1	2	0	0
TCGA-38-A44F	80	1	1	2	0	0
TCGA-55-A493	54	0	1	2	0	0
TCGA-44-8117	54	0	1	2	0	0
TCGA-86-A4P7	63	0	1	2	0	0
TCGA-44-4112	60	0	1	2	0	0
TCGA-05-5715	69	0	1	2	0	0
TCGA-55-A48Y	69	1	2	2	0	0
TCGA-MP-A4TF	58	0	2	2	0	0
TCGA-86-8280	54	0	2	2	0	0
TCGA-86-A4D0	48	1	2	2	0	0
TCGA-55-8205	76	0	2	2	0	0
TCGA-78-7539	75	0	2	2	0	0
TCGA-55-7910	50	0	2	2	0	0
TCGA-86-7713	70	1	2	2	0	0
TCGA-97-8174	67	1	2	2	0	0
TCGA-69-7760	73	1	2	3	0	0
TCGA-86-A4JF	56	1	2	3	0	0
TCGA-86-8672	59	1	2	3	0	0
TCGA-38-4629	68	1	2	3	0	0
TCGA-78-8648	58	0	2	3	0	0
TCGA-78-7161	69	0	2	3	0	0
TCGA-73-A9RS	41	1	2	3	0	0
TCGA-44-8119	73	1	2	3	0	0
TCGA-62-A472	70	1	2	3	0	0
TCGA-62-8397	70	0	2	3	0	0
TCGA-05-4424	70	1	2	3	0	0
TCGA-69-A59K	60	0	2	3	0	0
TCGA-44-6146	64	1	2	3	0	0
TCGA-50-8459	68	1	2	3	0	0
TCGA-62-8395	80	0	2	3	0	0
TCGA-99-7458	74	0	3	4	0	0
TCGA-86-8056	63	0	3	4	0	0
TCGA-64-5775	71	1	3	4	0	0
TCGA-53-7813	51	0	3	4	0	0
TCGA-78-7149	71	1	3	4	0	0
TCGA-73-4666	52	0	4	1	1	0
TCGA-55-6968	61	1	4	1	1	0
TCGA-53-7624	40	0	4	2	1	0
TCGA-50-6591	63	0	4	2	1	0
TCGA-73-4670	69	0	4	2	1	0
TCGA-86-7701	66	1	4	2	1	0
TCGA-MP-A4T7	75	0	4	2	1	0
TCGA-78-7167	77	1	4	2	1	0
TCGA-05-4425	70	0	4	2	1	0
TCGA-93-A4JN	71	1	4	2	1	0
TCGA-55-8094	51	1	4	2	1	0
TCGA-53-7626	76	0	2	1	0	1
TCGA-78-8640	59	1	2	1	0	1
TCGA-50-5055	79	0	2	1	0	1
TCGA-44-2659	65	0	2	1	0	1
TCGA-NJ-A55O	56	0	2	1	0	1
TCGA-38-4627	64	0	2	1	0	1
TCGA-44-7670	47	0	2	1	0	1
TCGA-05-5428	57	1	2	1	0	1
TCGA-55-A48X	63	0	2	1	0	1
TCGA-86-8074	62	0	2	1	0	1
TCGA-86-6851	73	0	2	1	0	1
TCGA-49-4506	68	0	2	2	0	1
TCGA-86-8278	63	0	2	2	0	1
TCGA-49-4505	61	0	2	2	0	1
TCGA-78-8660	69	1	2	2	0	1
TCGA-50-5932	75	1	2	2	0	1
TCGA-78-7147	67	0	2	2	0	1
TCGA-05-4397	65	1	2	2	0	1
TCGA-55-6975	61	1	2	2	0	1
TCGA-05-4427	65	0	2	2	0	1
TCGA-38-4628	65	0	2	2	0	1
TCGA-49-4510	51	0	2	2	0	1
TCGA-78-7148	71	1	2	2	0	1
TCGA-67-3776	57	0	2	2	0	1
TCGA-55-1596	55	1	2	2	0	1
TCGA-05-4432	66	1	2	2	0	1
TCGA-62-A46U	71	0	2	2	0	1
TCGA-44-2665	55	0	2	2	0	1
TCGA-55-6984	71	0	2	2	0	1
TCGA-MP-A4SW	53	1	2	2	0	1
TCGA-MP-A4SY	61	1	2	2	0	1
TCGA-55-6979	59	0	2	2	0	1
TCGA-64-5815	74	1	2	2	0	1
TCGA-05-5423	65	1	2	2	0	1
TCGA-78-7150	59	1	2	2	0	1
TCGA-55-6982	79	0	2	2	0	1
TCGA-55-6983	81	1	2	2	0	1
TCGA-78-7166	84	1	2	2	0	1
TCGA-MP-A4T4	68	0	2	2	0	1
TCGA-73-4668	66	0	2	2	0	1
TCGA-86-8279	46	1	2	2	0	1
TCGA-L9-A743	56	1	2	2	0	1
TCGA-MP-A4TI	72	1	2	2	0	1
TCGA-95-8494	67	1	2	2	0	1
TCGA-86-8674	50	1	2	2	0	1
TCGA-49-6742	70	1	2	2	0	1
TCGA-MN-A4N1	60	1	2	2	0	1
TCGA-86-7711	70	1	2	2	0	1
TCGA-95-7562	71	1	2	2	0	1
TCGA-86-8055	79	1	2	2	0	1
TCGA-95-A4VN	62	0	2	2	0	1
TCGA-73-4676	45	1	2	2	0	1
TCGA-L9-A7SV	69	1	2	2	0	1
TCGA-67-6217	73	0	2	2	0	1
TCGA-86-6562	52	1	2	2	0	1
TCGA-44-A47F	74	1	2	2	0	1
TCGA-95-7567	61	1	2	2	0	1
TCGA-86-8054	61	1	2	2	0	1
TCGA-05-5425	68	1	2	2	0	1
TCGA-86-8671	72	0	2	2	0	1
TCGA-62-A471	64	1	2	2	0	1
TCGA-49-4507	73	0	3	3	0	1
TCGA-97-8176	63	1	3	3	0	1
TCGA-05-4250	79	0	3	3	0	1
TCGA-73-4675	59	1	3	3	0	1
TCGA-NJ-A7XG	49	1	3	4	0	1
TCGA-05-4396	76	1	3	4	0	1
TCGA-50-5044	72	0	3	4	0	1
TCGA-38-4632	42	1	4	2	1	1
TCGA-78-7156	62	1	4	4	1	1
TCGA-05-4434	67	0	4	4	1	1
TCGA-78-7145	52	0	4	4	1	1
TCGA-55-8620	60	1	4	1	1	1
TCGA-55-8512	41	1	4	1	1	1
TCGA-55-6981	53	0	3	1	0	2
TCGA-44-6774	56	0	3	1	0	2
TCGA-64-1679	58	0	3	1	0	2
TCGA-MP-A4TC	77	1	3	1	0	2
TCGA-50-6593	49	0	3	1	0	2
TCGA-86-7714	61	0	3	1	0	2
TCGA-78-7146	71	0	3	2	0	2
TCGA-62-8402	73	0	3	2	0	2
TCGA-73-4659	66	1	3	2	0	2
TCGA-44-3396	74	0	3	2	0	2
TCGA-64-5779	61	1	3	2	0	2
TCGA-NJ-A4YI	87	0	3	2	0	2
TCGA-50-5930	47	1	3	2	0	2
TCGA-35-5375	61	1	3	2	0	2
TCGA-05-4384	66	1	3	2	0	2
TCGA-MP-A4TD	71	1	3	2	0	2
TCGA-62-8399	62	1	3	2	0	2
TCGA-50-5072	74	1	3	2	0	2
TCGA-64-1677	77	0	3	2	0	2
TCGA-55-1594	68	1	3	2	0	2
TCGA-62-A46Y	70	0	3	2	0	2
TCGA-78-7220	53	0	3	2	0	2
TCGA-50-6595	74	0	3	2	0	2
TCGA-05-5420	67	1	3	2	0	2
TCGA-50-5936	58	1	3	2	0	2
TCGA-78-7536	69	1	3	2	0	2
TCGA-MP-A4T8	68	1	3	2	0	2
TCGA-05-4245	81	1	3	2	0	2
TCGA-50-5051	42	0	3	2	0	2
TCGA-62-8398	55	1	3	2	0	2
TCGA-49-6745	82	1	3	2	0	2
TCGA-50-5941	55	0	3	2	0	2
TCGA-97-7554	83	0	3	2	0	2
TCGA-44-5643	53	1	3	2	0	2
TCGA-95-A4VK	74	0	3	2	0	2
TCGA-95-A4VP	66	0	3	2	0	2
TCGA-78-7154	72	1	3	3	0	2
TCGA-49-4490	45	0	3	3	0	2
TCGA-49-4494	77	1	3	3	0	2
TCGA-86-8359	52	1	3	3	0	2
TCGA-05-5429	60	1	3	3	0	2
TCGA-50-6594	79	0	3	3	0	2
TCGA-05-4418	69	1	3	3	0	2
TCGA-99-8025	72	0	3	3	0	2
TCGA-05-4415	57	1	3	4	0	2
TCGA-78-7158	59	0	3	4	0	2
TCGA-50-5933	72	1	3	4	0	2
TCGA-62-8394	65	0	3	4	0	2
TCGA-05-4395	76	1	3	4	0	2
TCGA-05-4244	70	1	4	2	1	2
TCGA-64-1680	63	1	4	2	1	2
TCGA-78-7160	61	1	4	4	1	2
TCGA-97-8171	81	1	4	2	1	2
TCGA-L9-A5IP	40	0	4	3	1	2
TCGA-05-4398	47	0	3	4	0	3

## Sheet: geoRiskGSE68465
id	futime	fustat	TGFB2	CCNA2	riskScore	risk
GSM1672417	0.09	1	60.9203	427.654	16.5181	high
GSM1672699	0.11	1	45.126	519.697	18.6577	high
GSM1672632	0.117333	1	88.114	384.3	16.4777	high
GSM1672310	0.133333	1	53.2416	451.593	16.8997	high
GSM1672453	0.133333	1	66.8332	180.054	8.9714	low
GSM1672555	0.133333	1	69.6791	469.189	18.2616	high
GSM1672626	0.188333	1	58.8272	162.631	8.02789	low
GSM1672653	0.192667	1	70.7833	76.3825	5.88373	low
GSM1672289	0.193333	1	74.7384	149.34	8.38646	low
GSM1672302	0.196667	1	73.2584	278.698	12.408	high
GSM1672537	0.2	1	94.6107	340.942	15.4236	high
GSM1672667	0.208	1	53.5031	221.233	9.62187	low
GSM1672385	0.212667	1	50.493	331.255	12.9565	high
GSM1672379	0.22	1	42.7584	124.439	6.03225	low
GSM1672483	0.233333	0	81.68	176.214	9.57691	low
GSM1672585	0.233333	1	71.9702	382.684	15.636	high
GSM1672590	0.233333	1	108.418	241.144	12.9413	high
GSM1672659	0.234333	1	55.1756	189.862	8.71091	low
GSM1672342	0.24	1	86.9359	234.9	11.6916	high
GSM1672369	0.243333	1	49.9858	115.315	6.09743	low
GSM1672654	0.256333	1	70.6471	282.297	12.394	high
GSM1672544	0.266667	1	65.7396	252.885	11.2228	high
GSM1672701	0.28	1	43.0004	634.524	22.1878	high
GSM1672611	0.287	1	75.2756	265.104	12.0766	high
GSM1672297	0.29	1	61.3743	265.115	11.3962	high
GSM1672411	0.295	1	72.959	571.688	21.6662	high
GSM1672683	0.298	1	72.2096	347.462	14.5329	high
GSM1672534	0.3	1	87.0083	364.353	15.7923	high
GSM1672540	0.3	1	105.551	350.974	16.2769	high
GSM1672550	0.3	1	171.504	469.065	23.2441	high
GSM1672720	0.3	1	51.8655	521.857	19.0561	high
GSM1672717	0.306667	1	26.9278	419.108	14.583	high
GSM1672348	0.32	1	48.6602	278.245	11.1891	high
GSM1672660	0.321	1	27.4216	658.889	22.196	high
GSM1672381	0.324667	1	77.1119	121.093	7.60868	low
GSM1672514	0.333333	1	88.2148	174.722	9.84972	low
GSM1672607	0.333333	1	94.4257	409.652	17.5891	high
GSM1672296	0.336667	1	82.4917	742.303	27.5328	high
GSM1672551	0.366667	1	69.4873	438.63	17.285	high
GSM1672404	0.372667	0	63.6996	308.873	12.8949	high
GSM1672407	0.389333	1	84.6706	321.579	14.324	high
GSM1672689	0.39	1	82.0449	291.968	13.2583	high
GSM1672666	0.399667	1	51.9902	395.507	15.0634	high
GSM1672599	0.4	1	90.3424	193.099	10.5355	high
GSM1672678	0.400667	1	27.8431	349.913	12.4379	high
GSM1672416	0.406667	1	38.8321	417.163	15.1044	high
GSM1672362	0.416667	1	273.717	336.575	24.0563	high
GSM1672402	0.421	1	49.468	394.508	14.9082	high
GSM1672494	0.433333	1	64.5803	263.649	11.5068	high
GSM1672559	0.433333	1	113.791	251.383	13.5284	high
GSM1672568	0.433333	1	91.9005	75.3259	6.88441	low
GSM1672618	0.444333	1	86.7519	116.371	7.93131	low
GSM1672442	0.466667	1	101.905	176.894	10.5889	high
GSM1672457	0.466667	1	160.322	476.614	22.9354	high
GSM1672716	0.483333	1	50.5461	186.75	8.38572	low
GSM1672347	0.496667	1	68.0755	424.795	16.778	high
GSM1672446	0.5	0	51.9108	85.3889	5.24457	low
GSM1672463	0.5	1	70.2459	621.023	23.0947	high
GSM1672486	0.5	1	48.8925	314.968	12.3627	high
GSM1672548	0.5	1	132.137	222.644	13.5173	high
GSM1672680	0.515667	1	44.5091	270.091	10.7277	high
GSM1672675	0.525667	1	57.725	272.618	11.4549	high
GSM1672422	0.533333	1	71.5644	652.303	24.1493	high
GSM1672305	0.543333	1	86.2241	176.085	9.79535	low
GSM1672635	0.546333	1	61.4371	403.41	15.7761	high
GSM1672682	0.549667	1	35.2212	354.383	12.9407	high
GSM1672628	0.552	1	43.0598	282.242	11.0413	high
GSM1672311	0.56	1	49.727	327.632	12.8044	high
GSM1672324	0.563333	1	44.3666	317.808	12.2309	high
GSM1672499	0.566667	1	81.0765	149.22	8.69301	low
GSM1672512	0.566667	1	62.551	289.123	12.2136	high
GSM1672633	0.584667	1	57.6743	300.702	12.3412	high
GSM1672304	0.586667	1	55.9819	493.104	18.3477	high
GSM1672323	0.586667	1	44.3378	177.346	7.78408	low
GSM1672596	0.6	1	88.7382	434.072	18.0835	high
GSM1672605	0.6	1	47.3194	239.647	9.90182	low
GSM1672685	0.606667	1	332.005	432.152	29.9357	high
GSM1672316	0.62	1	46.2471	156.722	7.22485	low
GSM1672329	0.633333	1	110.688	139.03	9.82063	low
GSM1672471	0.633333	1	75.1781	165.115	8.90725	low
GSM1672718	0.633333	1	112.531	454.081	19.8819	high
GSM1672700	0.65	1	106.604	106.667	8.59637	low
GSM1672704	0.653333	1	45.2272	318.475	12.2942	high
GSM1672610	0.661333	1	185.315	429.747	22.676	high
GSM1672398	0.663333	1	214.742	92.0019	13.4278	high
GSM1672454	0.666667	1	77.6819	482.304	19.0685	high
GSM1672487	0.666667	1	94.4929	426.036	18.111	high
GSM1672318	0.686667	1	59.7914	893.643	31.2109	high
GSM1672621	0.695333	1	76.3054	276.409	12.4848	high
GSM1672352	0.696667	1	50.9418	130.221	6.61601	low
GSM1672368	0.7	1	40.6386	162.405	7.13006	low
GSM1672436	0.7	1	68.2047	352.373	14.4922	high
GSM1672372	0.706667	1	58.6733	161.236	7.9762	low
GSM1672384	0.716	1	72.3384	85.26	6.24084	low
GSM1672366	0.726667	0	65.5171	186.366	9.1067	low
GSM1672668	0.729333	1	50.5812	156.695	7.43622	low
GSM1672480	0.733333	0	150.269	317.97	17.4222	high
GSM1672353	0.743333	1	53.8531	238.481	10.1849	low
GSM1672356	0.756667	1	46.6046	255.15	10.3575	low
GSM1672515	0.766667	1	74.443	188.499	9.61131	low
GSM1672580	0.766667	1	62.3669	184.251	8.88551	low
GSM1672588	0.766667	0	85.0874	223.328	11.2349	high
GSM1672374	0.773333	0	99.0906	375.634	16.7409	high
GSM1672450	0.8	1	172.058	391.921	20.8297	high
GSM1672500	0.8	1	130.885	272.771	15.0424	high
GSM1672658	0.817	1	19.6803	336.76	11.6219	high
GSM1672681	0.824667	1	72.8825	187.543	9.50464	low
GSM1672414	0.832333	1	84.8892	485.517	19.5232	high
GSM1672489	0.833333	1	59.6837	214.868	9.72309	low
GSM1672527	0.833333	1	60.2231	147.657	7.62237	low
GSM1672597	0.833333	1	49.7311	123.639	6.34842	low
GSM1672282	0.84	0	95.7853	170.099	10.0741	low
GSM1672712	0.865	1	30.9748	322.81	11.7335	high
GSM1672438	0.866667	1	99.4017	316.053	14.8705	high
GSM1672478	0.866667	0	89.2771	262.197	12.6702	high
GSM1672591	0.866667	0	79.9639	256.632	12.038	high
GSM1672684	0.879333	1	110.043	229.17	12.6419	high
GSM1672702	0.896667	1	87.0579	196.696	10.4885	low
GSM1672288	0.903333	0	96.7649	139.753	9.16168	low
GSM1672634	0.918667	1	39.2057	292.125	11.1654	high
GSM1672293	0.92	1	71.9039	176.244	9.09912	low
GSM1672622	0.921	1	64.0777	161.129	8.23749	low
GSM1672676	0.922	1	120.209	479.572	21.0646	high
GSM1672575	0.933333	0	85.6043	193.296	10.3097	low
GSM1672341	0.94	1	87.9757	389.954	16.6498	high
GSM1672671	0.941667	1	50.0115	226.936	9.63138	low
GSM1672437	0.966667	1	86.7132	344.044	15.135	high
GSM1672584	0.966667	1	84.1258	183.258	9.91962	low
GSM1672363	0.983333	0	38.8472	134.027	6.14419	low
GSM1672306	0.986667	1	41.992	200.678	8.40761	low
GSM1672677	0.989	1	59.8503	170.07	8.31345	low
GSM1672502	1	0	40.8526	345.561	12.9372	high
GSM1672593	1	0	32.587	192.517	7.68877	low
GSM1672617	1.004	1	79.1422	354.129	15.0835	high
GSM1672693	1.00667	1	72.9338	452.978	17.9079	high
GSM1672405	1.01767	0	55.5742	122.524	6.59926	low
GSM1672687	1.02333	1	52.1283	125.725	6.53182	low
GSM1672466	1.03333	0	106.992	60.2574	7.14654	low
GSM1672399	1.04267	1	39.9329	251.117	9.90311	low
GSM1672651	1.05667	0	56.4764	313.346	12.6827	high
GSM1672409	1.06467	1	68.2772	142.624	7.85747	low
GSM1672460	1.06667	1	132.964	106.228	9.87335	low
GSM1672524	1.06667	0	302.587	341.567	25.6281	high
GSM1672600	1.06667	0	46.0498	194.637	8.41516	low
GSM1672606	1.06667	1	105.681	245.054	12.931	high
GSM1672388	1.07467	1	42.2381	354.096	13.2752	high
GSM1672714	1.08667	1	34.137	261.311	9.94193	low
GSM1672357	1.09667	0	25.9281	336.909	11.9325	high
GSM1672443	1.1	0	130.885	172.631	11.8731	high
GSM1672449	1.1	0	72.0388	206.774	10.072	low
GSM1672459	1.1	0	61.3806	108.385	6.43612	low
GSM1672497	1.1	1	73.2811	161.969	8.71475	low
GSM1672690	1.10667	1	34.3169	309.412	11.4731	high
GSM1672285	1.13	1	102.6	128.666	9.09651	low
GSM1672582	1.13333	1	119.109	99.6169	8.98561	low
GSM1672609	1.15867	1	65.7966	215.088	10.0294	low
GSM1672292	1.16	1	87.0257	325.639	14.5678	high
GSM1672469	1.2	0	61.9835	171.681	8.46891	low
GSM1672485	1.2	0	83.326	164.419	9.28421	low
GSM1672513	1.2	0	91.6914	69.2268	6.68114	low
GSM1672547	1.2	0	83.5594	401.575	16.8014	high
GSM1672556	1.2	1	88.3456	287.2	13.4159	high
GSM1672576	1.2	0	76.4261	200.345	10.0833	low
GSM1672378	1.20833	1	48.2405	199.3	8.67	low
GSM1672355	1.21	0	82.7561	264.656	12.4287	high
GSM1672464	1.23333	0	89.7897	128.103	8.45138	low
GSM1672498	1.23333	0	58.177	120.747	6.67047	low
GSM1672530	1.23333	1	53.7317	348.359	13.6565	high
GSM1672578	1.23333	0	90.3968	395.164	16.9333	high
GSM1672613	1.25167	1	61.3091	159.713	8.05708	low
GSM1672467	1.26667	0	90.1716	380.964	16.4729	high
GSM1672509	1.26667	0	98.9576	75.6944	7.24166	low
GSM1672539	1.26667	1	38.8927	293.48	11.1929	high
GSM1672358	1.27	0	71.6145	257.519	11.6572	high
GSM1672426	1.3	1	50.6075	271.732	11.0783	high
GSM1672673	1.301	0	64.6694	104.879	6.48621	low
GSM1672642	1.302	1	53.1563	194.345	8.75391	low
GSM1672649	1.312	1	32.5016	991.518	32.9721	high
GSM1672435	1.33333	1	65.7793	388.627	15.5209	high
GSM1672508	1.33333	0	77.9164	203.483	10.2556	low
GSM1672532	1.33333	0	42.5656	185.713	7.96208	low
GSM1672577	1.33333	0	99.7856	197.06	11.1233	high
GSM1672579	1.33333	0	98.1738	97.619	7.89717	low
GSM1672592	1.33333	0	54.9896	239.941	10.2868	low
GSM1672594	1.33333	0	95.5019	190.367	10.7017	high
GSM1672715	1.34	1	72.04	235.688	10.9871	high
GSM1672661	1.34033	1	69.0068	148.704	8.08563	low
GSM1672663	1.36567	1	147.221	151.308	11.9982	high
GSM1672488	1.36667	0	135.749	231.375	13.9705	high
GSM1672522	1.36667	0	111.684	143.966	10.0256	low
GSM1672625	1.37767	1	113.866	417.152	18.7785	high
GSM1672476	1.4	1	54.2952	161.649	7.77487	low
GSM1672490	1.4	0	83.0135	346.95	15.0458	high
GSM1672505	1.4	0	78.165	114.165	7.44098	low
GSM1672652	1.40067	1	45.8484	177.767	7.87136	low
GSM1672415	1.40133	1	68.6524	246.714	11.1702	high
GSM1672646	1.406	1	64.9253	480.796	18.3961	high
GSM1672691	1.41667	1	72.0572	116.138	7.20432	low
GSM1672433	1.43333	0	71.4111	159.202	8.53563	low
GSM1672510	1.43333	0	68.8055	565.6	21.2701	high
GSM1672521	1.43333	0	87.2091	103.405	7.54334	low
GSM1672523	1.43333	0	116.634	167.887	11.0251	high
GSM1672301	1.46	1	75.0657	159.007	8.70844	low
GSM1672428	1.46667	0	116.884	139.61	10.1424	low
GSM1672501	1.46667	0	62.5205	73.4073	5.38493	low
GSM1672557	1.46667	1	85.473	225.691	11.3285	high
GSM1672620	1.48067	1	73.567	211.606	10.2997	low
GSM1672608	1.498	1	57.6336	473.637	17.8125	high
GSM1672639	1.508	1	49.2034	384.577	14.581	high
GSM1672723	1.51	1	40.1598	369.87	13.6726	high
GSM1672400	1.511	1	53.4571	212.755	9.35129	low
GSM1672317	1.52667	1	46.824	496.726	18.0139	high
GSM1672506	1.53333	0	63.6153	154.237	7.99672	low
GSM1672424	1.56667	0	79.9346	151	8.69345	low
GSM1672518	1.56667	1	121.957	292.14	15.2182	high
GSM1672375	1.57567	0	58.9836	237.311	10.3991	low
GSM1672708	1.59333	1	48.074	98.7207	5.47862	low
GSM1672655	1.59667	1	44.9474	400.311	14.8705	high
GSM1672421	1.6	1	35.572	495.997	17.4398	high
GSM1672470	1.6	1	107.222	151.01	10.03	low
GSM1672496	1.6	0	70.2499	135.007	7.71301	low
GSM1672519	1.6	1	115.634	102.241	8.89849	low
GSM1672573	1.6	0	76.8968	288.253	12.8886	high
GSM1672294	1.62667	1	135.662	347.334	17.6362	high
GSM1672574	1.63333	0	103.082	108.881	8.49396	low
GSM1672462	1.66667	0	84.0361	143.581	8.65949	low
GSM1672474	1.66667	0	83.605	111.805	7.6327	low
GSM1672492	1.66667	0	84.7608	426.193	17.6393	high
GSM1672503	1.66667	0	136.463	261.305	14.9527	high
GSM1672290	1.67333	1	86.9928	181.905	10.0172	low
GSM1672394	1.681	0	51.3989	201.638	8.89867	low
GSM1672491	1.7	1	124.315	125.782	10.0687	low
GSM1672377	1.71933	0	54.5117	217.684	9.55894	low
GSM1672383	1.727	0	49.9264	306.674	12.1508	high
GSM1672425	1.73333	1	121.05	118.55	9.6799	low
GSM1672455	1.73333	1	97.5096	302.68	14.3546	high
GSM1672484	1.73333	1	92.3189	221.305	11.525	high
GSM1672322	1.73667	0	107.565	111.326	8.79089	low
GSM1672674	1.74	1	29.2777	140.214	5.87135	low
GSM1672710	1.74333	0	50.1093	193.237	8.56961	low
GSM1672586	1.76667	0	87.3492	76.8089	6.70846	low
GSM1672361	1.77333	0	42.4199	135.224	6.35703	low
GSM1672672	1.77967	0	42.7551	398.782	14.7148	high
GSM1672373	1.78667	0	40.6994	78.7796	4.48637	low
GSM1672365	1.79	0	123.414	200.199	12.3797	high
GSM1672465	1.8	0	57.8573	59.4932	4.7162	low
GSM1672359	1.80667	1	45.9956	90.4314	5.11449	low
GSM1672380	1.831	1	39.1397	341.359	12.7203	high
GSM1672511	1.83333	0	142.29	143.163	11.499	high
GSM1672546	1.83333	0	67.5071	1035.22	36.0696	high
GSM1672367	1.86	0	63.6771	226.781	10.2957	low
GSM1672507	1.86667	0	79.4119	146.945	8.53949	low
GSM1672572	1.86667	1	83.1389	154.119	8.94905	low
GSM1672392	1.87733	0	109.427	237.889	12.8877	high
GSM1672390	1.87833	0	57.0331	212.815	9.52833	low
GSM1672616	1.89333	1	86.191	130.393	8.34763	low
GSM1672493	1.9	1	86.0219	213.65	10.9744	high
GSM1672520	1.9	0	106.438	136.747	9.54022	low
GSM1672571	1.9	1	128.169	82.6407	8.89201	low
GSM1672656	1.96133	0	59.2945	217.119	9.77528	low
GSM1672382	1.96267	0	50.9335	107.081	5.88324	low
GSM1672308	1.96667	1	90.1762	116.929	8.11666	low
GSM1672545	1.96667	0	71.3214	245.701	11.2688	high
GSM1672376	1.97033	1	37.6803	189.942	7.8567	low
GSM1672461	2	0	77.8163	146.838	8.45797	low
GSM1672477	2	0	121.734	483.438	21.2617	high
GSM1672371	2.02667	0	40.0797	98.4387	5.07821	low
GSM1672298	2.04	1	42.3406	173.25	7.55664	low
GSM1672629	2.04033	1	56.2161	79.3708	5.26494	low
GSM1672393	2.04167	0	59.2679	459.489	17.4447	high
GSM1672312	2.06667	0	31.2259	221.783	8.54835	low
GSM1672451	2.06667	0	33.4744	103.626	4.91892	low
GSM1672479	2.06667	1	107.305	442.738	19.267	high
GSM1672516	2.06667	0	112.102	250.412	13.415	high
GSM1672589	2.06667	0	60.9671	286.988	12.0684	high
GSM1672313	2.07667	1	69.6916	325.368	13.7104	high
GSM1672350	2.08	0	81.6384	364.095	15.5211	high
GSM1672481	2.1	0	68.7257	120.212	7.17012	low
GSM1672567	2.1	0	76.243	184.2	9.56341	low
GSM1672587	2.1	0	89.285	108.021	7.79108	low
GSM1672334	2.12667	0	55.644	124.413	6.66245	low
GSM1672525	2.13333	0	111.462	148.805	10.1679	low
GSM1672563	2.13333	1	93.4878	145.285	9.17626	low
GSM1672566	2.13333	0	99.5573	146.445	9.5102	low
GSM1672387	2.138	0	88.0236	205.159	10.8036	high
GSM1672351	2.14333	0	50.8088	209.32	9.11288	low
GSM1672283	2.16	1	55.0911	112.979	6.27352	low
GSM1672432	2.16667	0	72.687	547.762	20.8956	high
GSM1672564	2.16667	1	91.467	314.425	14.4304	high
GSM1672696	2.17333	1	38.0386	87.3499	4.62731	low
GSM1672427	2.2	0	122.32	169.444	11.3528	high
GSM1672441	2.2	0	71.0952	236.293	10.96	high
GSM1672445	2.2	0	118.25	137.944	10.1565	low
GSM1672583	2.2	0	80.0605	112.363	7.47678	low
GSM1672419	2.20333	1	27.6179	254.852	9.41828	low
GSM1672295	2.22	0	111.043	470.552	20.3303	high
GSM1672662	2.223	0	86.8014	176.919	9.85003	low
GSM1672396	2.22467	0	54.3653	98.9356	5.79351	low
GSM1672354	2.26333	1	71.332	72.9316	5.80138	low
GSM1672448	2.26667	1	124.911	156.533	11.0711	high
GSM1672482	2.26667	0	117.781	230.178	13.0527	high
GSM1672565	2.26667	0	41.5961	114.251	5.65293	low
GSM1672420	2.28667	1	57.5898	290.269	12.0069	high
GSM1672434	2.3	0	142.703	783.308	31.7791	high
GSM1672386	2.30033	1	82.0001	140.995	8.47794	low
GSM1672391	2.30167	0	81.5593	160.228	9.06507	low
GSM1672284	2.30667	0	108.217	143.016	9.82574	low
GSM1672287	2.30667	0	66.423	158.232	8.26067	low
GSM1672711	2.31333	0	43.8621	76.2398	4.56087	low
GSM1672429	2.33333	0	145.888	119.925	10.9397	high
GSM1672321	2.35	1	94.6636	116.806	8.33252	low
GSM1672631	2.35333	1	58.5951	191.98	8.94539	low
GSM1672533	2.36667	1	122.223	154.818	10.8852	high
GSM1672562	2.36667	1	62.7593	306.514	12.7742	high
GSM1672314	2.39333	0	64.5315	367.438	14.7892	high
GSM1672423	2.4	0	37.8047	274.084	10.5258	high
GSM1672670	2.40167	0	47.1059	227.544	9.50834	low
GSM1672665	2.42133	1	69.0515	185.066	9.23865	low
GSM1672397	2.42667	0	35.6753	181.494	7.49112	low
GSM1672291	2.43333	0	56.6868	153.333	7.6288	low
GSM1672695	2.44	1	69.4489	76.6944	5.82825	low
GSM1672395	2.44533	0	131.731	464.416	21.1492	high
GSM1672638	2.44667	0	40.7464	222.37	9.03317	low
GSM1672406	2.453	0	67.0968	149.411	8.01446	low
GSM1672698	2.45667	1	52.1761	255.298	10.635	high
GSM1672543	2.46667	0	77.5694	302.511	13.3728	high
GSM1672558	2.46667	1	128.913	186.424	12.2131	high
GSM1672570	2.46667	0	77.6271	187.091	9.72268	low
GSM1672623	2.47267	1	54.7948	264.407	11.0515	high
GSM1672408	2.487	0	94.3052	438.49	18.4959	high
GSM1672430	2.5	0	60.8615	132.678	7.17953	low
GSM1672603	2.5	0	99.7495	127.607	8.92343	low
GSM1672641	2.52433	1	70.8615	84.3188	6.13873	low
GSM1672581	2.53333	0	58.7769	183.312	8.67997	low
GSM1672664	2.53733	0	47.6469	352.583	13.4922	high
GSM1672339	2.54333	0	70.841	239.181	11.039	high
GSM1672439	2.56667	0	103.656	207.189	11.6334	high
GSM1672643	2.58667	1	73.258	146.223	8.21529	low
GSM1672636	2.59	0	85.1783	214.134	10.9484	high
GSM1672403	2.59633	0	69.0056	239.003	10.9434	high
GSM1672495	2.6	1	94.4925	151.141	9.41081	low
GSM1672694	2.61667	1	26.5332	295.402	10.6485	high
GSM1672669	2.62833	0	56.3412	306.134	12.4479	high
GSM1672552	2.63333	1	76.3863	155.819	8.67219	low
GSM1672343	2.65	1	31.9639	210.43	8.22518	low
GSM1672686	2.65133	1	86.9764	104.726	7.57375	low
GSM1672475	2.66667	0	60.9964	309.894	12.7949	high
GSM1672598	2.66667	0	92.5285	178.048	10.1662	low
GSM1672688	2.69667	1	57.3535	489.834	18.3114	high
GSM1672602	2.7	0	80.0046	256.727	12.043	high
GSM1672307	2.70667	1	90.2532	265.709	12.8292	high
GSM1672657	2.718	0	24.6997	234.153	8.62024	low
GSM1672344	2.74333	0	66.8648	140.374	7.7171	low
GSM1672650	2.75	0	65.4267	164.167	8.39972	low
GSM1672286	2.76667	0	57.4612	48.597	4.35195	low
GSM1672401	2.79833	0	215.813	468.368	25.3918	high
GSM1672315	2.8	0	36.9395	471.308	16.7253	high
GSM1672595	2.8	0	88.1629	123.521	8.22669	low
GSM1672330	2.80333	1	53.03	315.594	12.5851	high
GSM1672645	2.81467	0	35.4339	137.813	6.09686	low
GSM1672444	2.83333	0	43.0055	556.601	19.7218	high
GSM1672517	2.83333	0	32.3089	120.838	5.40657	low
GSM1672549	2.83333	0	67.9065	380.959	15.3824	high
GSM1672561	2.83333	0	49.5114	217.82	9.31838	low
GSM1672647	2.855	1	59.7019	131.345	7.08055	low
GSM1672325	2.89333	0	57.0835	114.15	6.40816	low
GSM1672541	2.9	0	95.5743	175.882	10.2468	low
GSM1672504	2.93333	0	95.2854	221.63	11.6805	high
GSM1672542	2.93333	0	66.5447	95.6465	6.28584	low
GSM1672531	3	0	127.948	194.797	12.4308	high
GSM1672560	3	0	26.1074	256.434	9.39436	low
GSM1672413	3.00233	0	97.5721	119.123	8.54828	low
GSM1672447	3.03333	0	71.2246	377.137	15.4239	high
GSM1672472	3.03333	0	64.5089	141.473	7.63651	low
GSM1672431	3.06667	0	79.5879	62.5754	5.87791	low
GSM1672412	3.07333	0	90.2425	189.003	10.401	low
GSM1672648	3.084	0	49.7604	435.077	16.2065	high
GSM1672309	3.08667	1	37.8141	186.055	7.74022	low
GSM1672456	3.1	0	82.3101	292.769	13.2966	high
GSM1672637	3.13867	0	66.077	134.582	7.4952	low
GSM1672349	3.16667	0	84.5718	431.909	17.811	high
GSM1672538	3.16667	1	81.3896	208.046	10.5701	high
GSM1672569	3.16667	0	81.1816	210.503	10.6377	high
GSM1672418	3.2	1	51.3396	253.037	10.5225	low
GSM1672528	3.2	0	45.1147	203.087	8.63679	low
GSM1672624	3.2	1	212.165	105.236	13.7204	high
GSM1672360	3.20333	1	102.026	156.099	9.93667	low
GSM1672554	3.23333	0	70.6629	606.014	22.6401	high
GSM1672604	3.23333	0	121.352	99.0926	9.07886	low
GSM1672721	3.25333	0	32.1497	522.079	18.0976	high
GSM1672529	3.26667	0	121.16	195.044	12.1062	high
GSM1672458	3.33333	0	91.8708	163.175	9.6633	low
GSM1672345	3.37333	0	55.4011	204.236	9.17688	low
GSM1672326	3.44667	0	52.0253	102.517	5.79228	low
GSM1672630	3.48233	0	49.5784	445.716	16.5343	high
GSM1672553	3.5	0	76.4249	94.9934	6.74901	low
GSM1672601	3.5	0	118.903	202.387	12.2281	high
GSM1672705	3.51333	1	43.8328	275.447	10.8641	high
GSM1672281	3.52	0	71.8118	272.171	12.1306	high
GSM1672340	3.53	0	46.3293	192.383	8.3575	low
GSM1672619	3.533	1	64.4004	116.671	6.84624	low
GSM1672614	3.55267	0	65.3079	259.147	11.3999	high
GSM1672526	3.56667	0	52.7835	67.7113	4.72783	low
GSM1672364	3.58333	0	55.27	354.262	13.9186	high
GSM1672535	3.66667	0	47.4267	180.351	8.03043	low
GSM1672536	3.66667	0	56.7006	148.342	7.47152	low
GSM1672319	3.68333	0	55.0703	326.986	13.0456	high
GSM1672452	3.8	1	78.1899	202.043	10.2235	low
GSM1672468	3.83333	0	132.515	112.891	10.0622	low
GSM1672328	3.86	1	69.3234	137.639	7.75094	low
GSM1672327	3.92	0	40.9582	294.423	11.3239	high
GSM1672707	4.01667	1	28.7721	260.892	9.66595	low
GSM1672719	4.04	0	54.9657	171.167	8.10896	low
GSM1672713	4.06	0	41.9563	342.404	12.8914	high
GSM1672692	4.08	1	41.2405	280.366	10.8929	high
GSM1672615	4.11	0	47.8156	213.475	9.09782	low
GSM1672300	4.29333	1	67.5812	71.846	5.58335	low
GSM1672703	4.32667	0	52.9771	403.997	15.3804	high
GSM1672709	4.33333	1	33.1617	290.729	10.8252	high
GSM1672336	4.36	0	130.511	573.475	24.5411	high
GSM1672299	4.40667	0	45.5822	561.763	20.0114	high
GSM1672335	4.41667	1	52.3081	281.711	11.4774	high
GSM1672320	4.45333	0	66.6145	173.446	8.75156	low
GSM1672697	4.86	0	62.116	394.166	15.5168	high
GSM1672679	5.006	0	39.9059	443.626	15.9945	high
GSM1672331	5.11	0	79.5345	202.643	10.3083	low
GSM1672332	5.13	0	37.763	343.17	12.7102	high
GSM1672706	5.25	1	31.2382	455.651	15.9506	high
GSM1672338	5.25667	0	80.966	453.536	18.3189	high
GSM1672337	5.32	0	100.924	168.382	10.2714	low
GSM1672370	5.33	0	45.2901	217.7	9.10786	low
GSM1672333	5.42	0	73.202	99.5876	6.73659	low
GSM1672346	5.60333	0	95.8347	496.228	20.3982	high
GSM1672722	5.86333	0	46.4102	125.617	6.24838	low
GSM1672473	6.8	1	105.57	277.256	13.9447	high

## Sheet: geoClinicalGSE68465
id	Age	Gender	T	N
GSM1672587	55	0	1	0
GSM1672432	62	1	1	0
GSM1672467	65	1	2	0
GSM1672449	55	0	2	1
GSM1672455	57	0	2	2
GSM1672410	43	1	1	0
GSM1672289	63	0	1	0
GSM1672446	50	0	1	0
GSM1672329	72	1	1	0
GSM1672700	77	1	1	0
GSM1672398	76	1	1	0
GSM1672384	63	1	1	0
GSM1672668	70	1	1	0
GSM1672580	68	0	1	0
GSM1672293	60	1	1	0
GSM1672575	68	1	1	0
GSM1672502	80	0	1	0
GSM1672466	58	1	1	0
GSM1672582	62	0	1	0
GSM1672485	53	0	1	0
GSM1672355	81	1	1	0
GSM1672577	56	0	1	0
GSM1672415	62	1	1	0
GSM1672501	63	0	1	0
GSM1672400	73	1	1	0
GSM1672506	67	0	1	0
GSM1672424	70	0	1	0
GSM1672361	62	0	1	0
GSM1672359	76	0	1	0
GSM1672380	62	1	1	0
GSM1672572	68	0	1	0
GSM1672382	68	1	1	0
GSM1672308	59	1	1	0
GSM1672461	57	0	1	0
GSM1672371	72	1	1	0
GSM1672298	75	0	1	0
GSM1672451	76	1	1	0
GSM1672525	74	1	1	0
GSM1672387	77	0	1	0
GSM1672441	73	1	1	0
GSM1672391	70	0	1	0
GSM1672397	78	0	1	0
GSM1672406	55	0	1	0
GSM1672698	69	1	1	0
GSM1672339	44	0	1	0
GSM1672343	67	1	1	0
GSM1672598	54	1	1	0
GSM1672344	62	0	1	0
GSM1672650	66	0	1	0
GSM1672595	75	1	1	0
GSM1672330	65	1	1	0
GSM1672647	73	0	1	0
GSM1672472	46	0	1	0
GSM1672431	65	1	1	0
GSM1672637	70	1	1	0
GSM1672349	53	0	1	0
GSM1672624	87	0	1	0
GSM1672281	74	0	1	0
GSM1672340	40	0	1	0
GSM1672619	77	0	1	0
GSM1672300	75	0	1	0
GSM1672335	54	0	1	0
GSM1672320	42	1	1	0
GSM1672337	59	0	1	0
GSM1672640	63	1	2	0
GSM1672627	77	1	2	0
GSM1672659	81	0	2	0
GSM1672296	68	0	2	0
GSM1672407	67	1	2	0
GSM1672548	65	1	2	0
GSM1672628	61	0	2	0
GSM1672633	64	0	2	0
GSM1672596	76	1	2	0
GSM1672610	72	0	2	0
GSM1672318	63	0	2	0
GSM1672588	64	1	2	0
GSM1672658	63	0	2	0
GSM1672591	60	1	2	0
GSM1672634	65	0	2	0
GSM1672600	70	0	2	0
GSM1672443	62	1	2	0
GSM1672285	59	0	2	0
GSM1672609	79	1	2	0
GSM1672513	54	0	2	0
GSM1672576	57	0	2	0
GSM1672378	48	0	2	0
GSM1672464	76	0	2	0
GSM1672578	56	1	2	0
GSM1672539	68	1	2	0
GSM1672642	76	1	2	0
GSM1672649	64	1	2	0
GSM1672592	58	0	2	0
GSM1672594	62	1	2	0
GSM1672488	61	1	2	0
GSM1672521	57	1	2	0
GSM1672428	81	0	2	0
GSM1672655	82	0	2	0
GSM1672421	75	1	2	0
GSM1672496	77	1	2	0
GSM1672574	68	0	2	0
GSM1672462	64	1	2	0
GSM1672492	65	0	2	0
GSM1672383	58	1	2	0
GSM1672674	82	1	2	0
GSM1672672	62	0	2	0
GSM1672493	70	0	2	0
GSM1672656	70	1	2	0
GSM1672376	70	1	2	0
GSM1672312	75	1	2	0
GSM1672516	74	1	2	0
GSM1672350	51	1	2	0
GSM1672295	61	0	2	0
GSM1672396	76	0	2	0
GSM1672448	74	1	2	0
GSM1672386	57	0	2	0
GSM1672631	67	0	2	0
GSM1672423	62	1	2	0
GSM1672670	60	1	2	0
GSM1672665	77	1	2	0
GSM1672623	66	1	2	0
GSM1672603	75	1	2	0
GSM1672581	61	1	2	0
GSM1672664	73	1	2	0
GSM1672636	66	0	2	0
GSM1672657	75	1	2	0
GSM1672541	60	0	2	0
GSM1672531	60	0	2	0
GSM1672418	46	1	2	0
GSM1672604	64	1	2	0
GSM1672345	60	1	2	0
GSM1672326	65	1	2	0
GSM1672553	60	1	2	0
GSM1672705	78	1	2	0
GSM1672535	47	1	2	0
GSM1672327	73	0	2	0
GSM1672713	77	1	2	0
GSM1672615	40	1	2	0
GSM1672332	59	0	2	0
GSM1672370	66	1	2	0
GSM1672379	82	1	3	0
GSM1672666	50	1	3	0
GSM1672684	68	0	3	0
GSM1672290	66	1	3	0
GSM1672517	80	0	3	0
GSM1672648	47	1	3	0
GSM1672702	57	1	4	0
GSM1672620	66	0	4	0
GSM1672419	67	1	4	0
GSM1672369	78	1	1	1
GSM1672353	60	0	1	1
GSM1672460	67	1	1	1
GSM1672625	62	0	1	1
GSM1672691	57	1	1	1
GSM1672710	46	0	1	1
GSM1672563	61	1	1	1
GSM1672427	57	1	1	1
GSM1672711	63	0	1	1
GSM1672321	56	1	1	1
GSM1672360	60	0	1	1
GSM1672722	65	1	1	1
GSM1672667	59	0	2	1
GSM1672385	78	1	2	1
GSM1672544	54	1	2	1
GSM1672568	71	1	2	1
GSM1672682	36	1	2	1
GSM1672605	79	1	2	1
GSM1672454	70	1	2	1
GSM1672368	54	1	2	1
GSM1672681	71	0	2	1
GSM1672478	63	0	2	1
GSM1672622	62	1	2	1
GSM1672671	72	1	2	1
GSM1672677	73	1	2	1
GSM1672357	81	0	2	1
GSM1672474	51	0	2	1
GSM1672503	74	0	2	1
GSM1672520	58	0	2	1
GSM1672571	72	0	2	1
GSM1672351	63	0	2	1
GSM1672543	53	0	2	1
GSM1672456	67	0	2	1
GSM1672630	72	0	2	1
GSM1672328	52	0	2	1
GSM1672690	68	1	3	1
GSM1672652	79	1	4	1
GSM1672342	69	1	1	2
GSM1672347	77	1	1	2
GSM1672305	63	1	1	2
GSM1672497	63	0	1	2
GSM1672491	48	0	1	2
GSM1672696	64	1	1	2
GSM1672468	49	0	1	2
GSM1672612	79	0	2	2
GSM1672644	61	1	2	2
GSM1672632	74	0	2	2
GSM1672683	68	0	2	2
GSM1672348	56	1	2	2
GSM1672689	69	1	2	2
GSM1672324	62	1	2	2
GSM1672323	58	0	2	2
GSM1672489	66	1	2	2
GSM1672341	64	1	2	2
GSM1672469	71	0	2	2
GSM1672613	74	0	2	2
GSM1672430	73	0	2	2
GSM1672643	49	1	2	2
GSM1672686	51	0	2	2
GSM1672309	71	1	2	2
GSM1672719	74	1	2	2
GSM1672303	71	1	3	2
GSM1672374	59	1	3	2
GSM1672654	68	0	4	2
GSM1672715	49	1	4	2
GSM1672483	81	0	1	0
GSM1672717	68	1	1	0
GSM1672416	70	1	1	0
GSM1672500	51	0	1	0
GSM1672693	58	1	1	0
GSM1672292	62	0	1	0
GSM1672530	59	1	1	0
GSM1672358	57	0	1	0
GSM1672470	61	0	1	0
GSM1672367	78	1	1	0
GSM1672392	75	0	1	0
GSM1672393	49	0	1	0
GSM1672482	76	1	1	0
GSM1672434	82	0	1	0
GSM1672314	65	1	1	0
GSM1672291	52	0	1	0
GSM1672395	66	1	1	0
GSM1672408	70	0	1	0
GSM1672475	54	1	1	0
GSM1672401	72	0	1	0
GSM1672315	69	1	1	0
GSM1672504	58	0	1	0
GSM1672412	69	0	1	0
GSM1672319	60	1	1	0
GSM1672707	62	1	1	0
GSM1672336	57	0	1	0
GSM1672331	65	0	1	0
GSM1672338	48	0	1	0
GSM1672346	46	1	1	0
GSM1672537	66	0	2	0
GSM1672585	72	1	2	0
GSM1672297	48	0	2	0
GSM1672540	61	0	2	0
GSM1672404	53	0	2	0
GSM1672494	79	0	2	0
GSM1672457	74	0	2	0
GSM1672463	59	0	2	0
GSM1672675	73	1	2	0
GSM1672718	66	1	2	0
GSM1672621	49	1	2	0
GSM1672515	61	1	2	0
GSM1672437	82	0	2	0
GSM1672593	64	1	2	0
GSM1672606	69	1	2	0
GSM1672547	58	1	2	0
GSM1672498	76	0	2	0
GSM1672435	68	1	2	0
GSM1672663	71	0	2	0
GSM1672505	62	0	2	0
GSM1672523	67	1	2	0
GSM1672608	66	0	2	0
GSM1672639	70	1	2	0
GSM1672317	51	1	2	0
GSM1672518	68	0	2	0
GSM1672375	76	0	2	0
GSM1672294	66	0	2	0
GSM1672377	58	1	2	0
GSM1672484	61	0	2	0
GSM1672365	63	1	2	0
GSM1672546	38	0	2	0
GSM1672390	73	1	2	0
GSM1672477	69	0	2	0
GSM1672479	76	0	2	0
GSM1672589	40	0	2	0
GSM1672313	61	1	2	0
GSM1672334	63	1	2	0
GSM1672564	52	0	2	0
GSM1672583	73	1	2	0
GSM1672565	60	1	2	0
GSM1672420	60	1	2	0
GSM1672638	66	0	2	0
GSM1672439	68	1	2	0
GSM1672403	64	0	2	0
GSM1672552	53	1	2	0
GSM1672307	76	1	2	0
GSM1672444	51	1	2	0
GSM1672549	66	0	2	0
GSM1672560	51	0	2	0
GSM1672447	65	1	2	0
GSM1672528	60	0	2	0
GSM1672554	40	0	2	0
GSM1672721	81	1	2	0
GSM1672529	41	0	2	0
GSM1672601	68	0	2	0
GSM1672536	55	0	2	0
GSM1672692	69	1	2	0
GSM1672703	67	1	2	0
GSM1672299	50	0	2	0
GSM1672679	53	1	2	0
GSM1672706	46	1	2	0
GSM1672473	74	0	2	0
GSM1672310	45	0	3	0
GSM1672590	75	0	3	0
GSM1672660	75	0	3	0
GSM1672635	76	1	3	0
GSM1672617	75	0	3	0
GSM1672646	60	1	3	0
GSM1672688	72	1	3	0
GSM1672602	69	1	3	0
GSM1672697	59	1	3	0
GSM1672402	55	0	4	0
GSM1672388	86	0	4	0
GSM1672699	77	1	1	1
GSM1672411	52	0	1	1
GSM1672514	79	0	1	1
GSM1672597	59	0	1	1
GSM1672712	60	1	1	1
GSM1672532	43	1	1	1
GSM1672570	68	1	1	1
GSM1672694	72	1	1	1
GSM1672538	70	0	1	1
GSM1672364	65	0	1	1
GSM1672555	67	1	2	1
GSM1672701	70	1	2	1
GSM1672550	66	1	2	1
GSM1672607	77	1	2	1
GSM1672551	76	1	2	1
GSM1672599	74	1	2	1
GSM1672559	62	1	2	1
GSM1672486	72	0	2	1
GSM1672487	53	0	2	1
GSM1672480	72	0	2	1
GSM1672356	52	0	2	1
GSM1672676	57	0	2	1
GSM1672584	63	0	2	1
GSM1672651	48	1	2	1
GSM1672524	75	0	2	1
GSM1672426	56	0	2	1
GSM1672490	74	0	2	1
GSM1672510	72	0	2	1
GSM1672723	61	1	2	1
GSM1672573	65	1	2	1
GSM1672562	56	0	2	1
GSM1672558	63	1	2	1
GSM1672669	58	1	2	1
GSM1672569	53	1	2	1
GSM1672458	59	0	2	1
GSM1672709	65	1	2	1
GSM1672417	74	1	3	1
GSM1672678	70	0	3	1
GSM1672422	64	1	3	1
GSM1672704	66	1	3	1
GSM1672414	59	1	3	1
GSM1672399	60	0	3	1
GSM1672389	78	0	4	1
GSM1672716	70	1	1	2
GSM1672311	78	0	1	2
GSM1672685	65	1	1	2
GSM1672306	74	0	1	2
GSM1672440	58	1	2	2
GSM1672453	58	0	2	2
GSM1672302	72	0	2	2
GSM1672720	62	1	2	2
GSM1672442	52	0	2	2
GSM1672512	65	0	2	2
GSM1672304	58	1	2	2
GSM1672436	48	0	2	2
GSM1672438	64	1	2	2
GSM1672714	44	1	2	2
GSM1672509	38	0	2	2
GSM1672476	50	0	2	2
GSM1672433	71	1	2	2
GSM1672452	64	0	2	2
GSM1672680	75	1	3	2
GSM1672450	54	1	3	2
GSM1672425	67	1	3	2
GSM1672611	67	1	4	2
GSM1672352	85	0	1	0
GSM1672372	81	0	1	0
GSM1672366	70	1	1	0
GSM1672282	74	0	1	0
GSM1672288	63	0	1	0
GSM1672363	73	1	1	0
GSM1672687	62	1	1	0
GSM1672673	77	0	1	0
GSM1672508	61	0	1	0
GSM1672579	51	0	1	0
GSM1672519	64	0	1	0
GSM1672394	51	0	1	0
GSM1672322	69	0	1	0
GSM1672586	57	0	1	0
GSM1672511	43	0	1	0
GSM1672507	71	0	1	0
GSM1672629	81	1	1	0
GSM1672481	70	0	1	0
GSM1672284	82	0	1	0
GSM1672287	54	0	1	0
GSM1672429	65	0	1	0
GSM1672286	60	0	1	0
GSM1672325	62	0	1	0
GSM1672333	62	0	1	0
GSM1672316	73	1	2	0
GSM1672527	75	1	2	0
GSM1672409	72	0	2	0
GSM1672459	66	0	2	0
GSM1672556	62	1	2	0
GSM1672661	60	0	2	0
GSM1672522	57	0	2	0
GSM1672301	72	0	2	0
GSM1672708	66	1	2	0
GSM1672373	69	0	2	0
GSM1672465	82	0	2	0
GSM1672545	73	0	2	0
GSM1672567	46	0	2	0
GSM1672283	74	0	2	0
GSM1672445	62	1	2	0
GSM1672662	60	0	2	0
GSM1672533	54	1	2	0
GSM1672695	47	1	2	0
GSM1672641	68	0	2	0
GSM1672495	67	1	2	0
GSM1672561	53	0	2	0
GSM1672542	35	1	2	0
GSM1672413	33	0	2	0
GSM1672526	59	1	2	0
GSM1672626	82	1	3	0
GSM1672381	82	1	4	0
GSM1672405	77	0	4	0
GSM1672557	61	1	1	1
GSM1672616	79	1	1	1
GSM1672534	52	0	2	1
GSM1672362	68	1	2	1
GSM1672499	72	1	2	1
GSM1672566	57	1	2	1
GSM1672354	58	1	2	1
GSM1672653	68	0	2	2
GSM1672471	75	1	2	2

## Sheet: geoRiskGSE14814
id	futime	fustat	TGFB2	CCNA2	riskScore	risk
GSM370933	0.19	1	4.8208	5.46585	0.409066	high
GSM1267479	0.27	1	4.60734	6.07034	0.417744	high
GSM1267455	0.39	1	4.55861	6.26129	0.421401	high
GSM1267476	0.58	1	4.46839	5.64351	0.397431	high
GSM1267470	0.61	1	4.99431	6.35705	0.445769	high
GSM1267484	0.65	1	4.73266	6.18666	0.427562	high
GSM1267471	0.7	1	4.67377	5.69672	0.409172	high
GSM1267487	0.77	1	4.38555	6.12926	0.408748	high
GSM370939	0.9	1	4.5118	5.44283	0.393206	high
GSM1267459	0.97	1	4.79532	5.04561	0.394518	high
GSM1267465	1	1	4.57754	5.60012	0.401403	high
GSM1267461	1.18	1	4.59355	5.25942	0.391404	high
GSM370984	1.5	1	5.07436	5.24519	0.414499	high
GSM370928	1.59	1	4.57701	4.935	0.380327	low
GSM370976	1.86	1	5.20524	5.05043	0.414745	high
GSM1267457	1.93	1	4.54258	5.21318	0.387444	low
GSM371001	2.04	1	4.35522	5.36561	0.383094	low
GSM370962	2.28	1	4.95753	5.26179	0.409303	high
GSM370979	2.82	1	4.67549	5.32015	0.397339	high
GSM1267492	2.86	0	4.34157	6.20871	0.409109	high
GSM1267481	2.87	1	4.25268	5.63003	0.386441	low
GSM1267463	3.03	1	4.41112	5.85237	0.401237	high
GSM1267460	3.1	1	4.38087	5.86463	0.400143	high
GSM1267491	3.24	0	4.37526	5.15526	0.377418	low
GSM370987	3.51	0	4.62936	5.10696	0.388332	low
GSM1267489	3.6	1	4.35377	5.50831	0.387539	low
GSM370941	3.74	1	4.45444	4.8705	0.372283	low
GSM370986	3.95	0	4.42148	4.98866	0.374409	low
GSM1267490	4.03	0	4.37125	7.32704	0.445956	high
GSM370985	4.46	0	4.58375	5.08828	0.385508	low
GSM1267472	4.71	0	4.56774	5.12745	0.385963	low
GSM370997	4.76	1	4.56859	4.9869	0.381557	low
GSM1267473	4.79	0	4.69892	5.41575	0.401512	high
GSM370992	4.89	0	4.73431	5.35708	0.401388	high
GSM370958	5.03	0	4.69641	5.73159	0.411385	high
GSM1267486	5.11	0	4.41985	4.75977	0.367084	low
GSM1267488	5.14	0	4.28413	5.14582	0.372656	low
GSM1267483	5.27	1	4.35098	4.89368	0.36795	low
GSM1267482	5.33	1	4.40523	5.54441	0.391202	high
GSM371000	5.38	0	4.59021	5.42314	0.396422	high
GSM370956	5.42	0	4.61361	5.60836	0.40343	high
GSM1267480	5.81	1	4.31603	5.79538	0.394776	high
GSM1267466	5.83	1	4.39264	4.83574	0.368156	low
GSM370951	5.87	0	4.65127	5.12053	0.389835	low
GSM371002	6.03	1	4.43254	4.8931	0.371926	low
GSM1267467	6.06	0	4.41824	6.04204	0.407588	high
GSM370931	6.09	1	4.45002	5.949	0.4062	high
GSM1267474	6.1	1	4.60808	5.43639	0.397717	high
GSM1267469	6.12	0	4.41428	4.90969	0.371556	low
GSM1267477	6.33	0	4.22425	5.54379	0.382319	low
GSM1267453	6.49	1	4.27766	5.30525	0.377385	low
GSM370999	6.74	0	4.3905	4.99289	0.373025	low
GSM1267475	6.82	0	4.65556	5.3341	0.396804	high
GSM1267485	6.9	0	4.51563	6.50749	0.427089	high
GSM1267468	6.92	0	4.27537	6.2923	0.408512	high
GSM370934	6.93	0	4.55138	4.77064	0.37387	low
GSM1267478	6.95	0	4.49116	5.00611	0.378373	low
GSM1267464	7.16	0	4.48719	4.97814	0.377293	low
GSM370944	7.2	0	4.50942	5.39507	0.391577	high
GSM1267462	7.43	0	4.48715	5.16926	0.38334	low
GSM370935	7.71	0	4.50156	5.63313	0.398727	high
GSM1267458	7.82	1	4.51305	5.15258	0.38408	low
GSM1267451	8.02	0	4.51555	5.04672	0.380853	low
GSM1267450	8.06	0	4.41116	5.17323	0.379745	low
GSM370917	8.23	0	4.53232	5.29174	0.389429	low
GSM370913	8.52	0	4.639	5.12065	0.389238	low
GSM370921	8.6	0	4.51928	5.06004	0.381457	low
GSM1267456	8.71	0	4.41733	5.08612	0.37729	low
GSM1267454	8.81	0	4.23248	4.917	0.362885	low
GSM1267452	9.09	0	4.39496	5.35106	0.38458	low

## Sheet: geoClinicalGSE14814
id	age	gender	stage
GSM370913	44.9	1	2
GSM370915	64.1	0	2
GSM370916	57.1	0	2
GSM370918	69.2	0	2
GSM370919	64.8	0	2
GSM370921	65.5	0	2
GSM370922	70.6	0	2
GSM370925	73.3	0	2
GSM370930	48.2	1	2
GSM370932	63.4	1	2
GSM370933	63.2	0	2
GSM370935	68.8	0	2
GSM370940	62.1	0	2
GSM370941	62.7	0	2
GSM370943	61.3	0	2
GSM370944	58.2	0	2
GSM370947	48.8	0	2
GSM370948	63.3	0	2
GSM370949	66.2	0	2
GSM370950	42.7	0	2
GSM370955	66.5	0	2
GSM370958	56.5	1	2
GSM370960	74.4	0	2
GSM370961	64.1	0	2
GSM370962	63.5	0	2
GSM370967	59.5	1	2
GSM370968	60.5	0	2
GSM370970	58.1	1	2
GSM370971	59.1	0	2
GSM370973	45.4	0	2
GSM370974	58.5	0	2
GSM370979	65.8	0	2
GSM370981	55.6	0	2
GSM370982	59	0	2
GSM370983	62.1	0	2
GSM370984	69.2	0	2
GSM370986	69.7	1	2
GSM370989	65.3	0	2
GSM370992	58.4	1	2
GSM370993	55.8	0	2
GSM370995	75.3	0	2
GSM370996	66.9	0	2
GSM370997	62	1	2
GSM370998	57	1	2
GSM371001	57.4	1	2
GSM1267450	55.4	1	1
GSM1267451	40.9	1	1
GSM1267452	47.4	0	1
GSM1267453	53.7	0	1
GSM1267454	59.4	0	1
GSM1267455	66.5	1	1
GSM1267456	60.5	0	1
GSM1267457	74.9	0	1
GSM1267460	69	0	1
GSM1267461	64.8	0	1
GSM1267462	60.4	1	1
GSM1267463	59.2	0	1
GSM1267464	60.6	1	1
GSM1267466	54.7	0	1
GSM1267468	65.9	1	1
GSM1267469	35.4	0	1
GSM1267473	73.7	1	1
GSM1267475	60.3	1	1
GSM1267477	50.8	1	1
GSM1267478	53.3	1	1
GSM1267481	62.1	0	1
GSM1267482	52.3	1	1
GSM1267484	61.4	1	1
GSM1267485	40.1	1	1
GSM1267486	59.7	0	1
GSM1267488	46.2	1	1
GSM1267490	38.6	1	1
GSM1267492	58.3	0	1
GSM1267458	70.4	1	2
GSM1267483	60.9	0	2
GSM1267489	61	0	2
GSM1267491	43.6	0	2
GSM1267459	71	0	2
GSM1267465	62	0	2
GSM1267467	53.4	1	2
GSM1267470	66.4	0	2
GSM1267471	52.5	1	2
GSM1267472	57.5	0	2
GSM1267474	63.3	0	2
GSM1267476	54	0	2
GSM1267479	66.9	0	2
GSM1267480	56.3	1	2
GSM1267487	76.7	0	2
GSM370914	53.4	0	1
GSM370917	65.7	1	1
GSM370920	67.2	1	1
GSM370923	48.3	0	1
GSM370924	60.8	0	1
GSM370926	73	0	1
GSM370927	66.6	0	1
GSM370928	63.5	1	1
GSM370929	72.5	0	1
GSM370931	59.4	0	1
GSM370934	50.2	1	1
GSM370936	53	1	1
GSM370937	65.4	0	1
GSM370938	81.3	0	1
GSM370939	75.6	1	1
GSM370942	72.9	0	1
GSM370945	61.6	0	1
GSM370946	56.4	0	1
GSM370951	38.2	1	1
GSM370952	69.6	0	1
GSM370953	75.8	0	1
GSM370954	65.7	0	1
GSM370956	63.7	0	1
GSM370957	62.8	0	1
GSM370959	73.1	0	1
GSM370963	54.8	0	1
GSM370964	69	0	1
GSM370965	64.3	0	1
GSM370966	70.3	0	1
GSM370969	67.9	0	1
GSM370972	50.5	0	1
GSM370975	51.2	0	1
GSM370976	45.8	1	1
GSM370977	60.4	1	1
GSM370978	69.4	1	1
GSM370980	61.6	0	1
GSM370985	67.4	0	1
GSM370987	66.3	1	1
GSM370988	72.4	0	1
GSM370990	70.4	0	1
GSM370991	57.4	0	1
GSM370994	66.5	0	1
GSM370999	41	1	1
GSM371000	63.2	0	1
GSM371002	56.8	0	1
